# Supplementary material for: Transcriptome and expression profiling analysis revealed changes of multiple signaling pathways involved in immunity in the large yellow croaker during Aeromonas hydrophila infection
Source: BMC Genomics. 2010 Sep 22;11:506. doi: 10.1186/1471-2164-11-506 (PMC2997002; doi:10.1186/1471-2164-11-506)
Supplement: Additional file 1 — Table S1: Details on 8216 unigenes identified in the transcriptome of the large yellow croaker. [file 1471-2164-11-506-S1.XLS]

## Sheet: B12-2-refseq_redundency
Table S1. 8216 unigenes
Accession No.	Tag No.	Gene Description
dbj|BAA09637.1|	20	NF-IL6
dbj|BAA11633.1|	176	transglutaminase
dbj|BAA31683.3|	31	KIAA0708
dbj|BAA34448.2|	5	KIAA0728 protein
dbj|BAA34798.1|	34	HRIHFB2411
dbj|BAA74939.1|	11	KIAA0916 protein
dbj|BAA76837.2|	44	KIAA0993 protein
dbj|BAA76889.1|	34	ubiquitin
dbj|BAA83069.2|	6	KIAA1117 protein
dbj|BAA83468.1|	1252	interferon regulatory factor
dbj|BAA88899.1|	47	complement component C7
dbj|BAA90914.1|	21	unnamed protein product
dbj|BAA91106.1|	7	unnamed protein product
dbj|BAB14700.1|	10	unnamed protein product
dbj|BAB14901.1|	1	unnamed protein product
dbj|BAB15226.1|	7	unnamed protein product
dbj|BAB15263.1|	5	unnamed protein product
dbj|BAB15638.1|	4	unnamed protein product
dbj|BAB21862.1|	19	KIAA1771 protein
dbj|BAB21879.1|	15	hypothetical protein
dbj|BAB23605.1|	26	unnamed protein product
dbj|BAB25277.1|	57	unnamed protein product
dbj|BAB30468.1|	1	unnamed protein product
dbj|BAB39135.1|	522	CD11-2
dbj|BAB55650.1|	70	BPOZ splice variant type 3
dbj|BAB59073.1|	6	immunoglobulin light chain precursor
dbj|BAB62999.1|	9	hypothetical protein
dbj|BAB71170.1|	10	unnamed protein product
dbj|BAB71460.1|	12	unnamed protein product
dbj|BAB82594.1|	179	T-cell receptor beta, type 2
dbj|BAC00869.1|	9	T cell receptor gamma chain V-J-C1
dbj|BAC01796.1|	74	immunoglobulin lambda light chain VLJ region
dbj|BAC03408.2|	3	FLJ00343 protein
dbj|BAC10650.1|	3876	MIP1alpha
dbj|BAC11488.1|	17	unnamed protein product
dbj|BAC25007.1|	4	unnamed protein product
dbj|BAC25487.1|	7	unnamed protein product
dbj|BAC26472.1|	8	unnamed protein product
dbj|BAC27944.1|	6	unnamed protein product
dbj|BAC31656.1|	22	unnamed protein product
dbj|BAC32313.1|	6	unnamed protein product
dbj|BAC37048.1|	85	unnamed protein product
dbj|BAC38713.1|	14	unnamed protein product
dbj|BAC39086.1|	11	unnamed protein product
dbj|BAC40901.2|	22	unnamed protein product
dbj|BAC41405.1|	3	mKIAA0257 protein
dbj|BAC41411.2|	9	mKIAA0312 protein
dbj|BAC65225.1|	50	tumor necrosis factor receptor-1
dbj|BAC82606.1|	11	pol-like protein
dbj|BAC82611.1|	7	pol-like protein
dbj|BAC86028.1|	8	unnamed protein product
dbj|BAC86133.1|	35	unnamed protein product
dbj|BAC86295.1|	3	unnamed protein product
dbj|BAC87492.1|	4	unnamed protein product
dbj|BAC87847.1|	27	CD3 epsilon
dbj|BAC97834.1|	16	glutamyl-prolyl-tRNA synthetase
dbj|BAC97862.1|	17	mKIAA0090 protein
dbj|BAC97935.1|	3	mKIAA0355 protein
dbj|BAC97998.1|	25	mKIAA0679 protein
dbj|BAC98003.1|	23	mKIAA0697 protein
dbj|BAC98013.1|	4	mKIAA0732 protein
dbj|BAC98129.2|	4	mKIAA1269 protein
dbj|BAC98147.1|	23	mKIAA1352 protein
dbj|BAC98191.1|	12	mKIAA1521 protein
dbj|BAD21421.1|	868	mFLJ00279 protein
dbj|BAD32321.1|	5	mKIAA0856 protein
dbj|BAD89554.1|	10	proteasome subunit
dbj|BAD90685.1|	19	skin mucus lectin
dbj|BAD91572.1|	19	granzyme III-1
dbj|BAD91574.1|	24	serine protease I-1
dbj|BAD92105.1|	7	Inositol 1,4,5-trisphosphate receptor type 1 variant
dbj|BAD92152.1|	19	lymphocyte antigen 75 variant
dbj|BAD93271.1|	22	CIZ
dbj|BAD96386.1|	129	nuclear domain 10 protein variant
dbj|BAD96742.1|	2	transmembrane 4 superfamily member 3 variant
dbj|BAE20549.1|	2	unnamed protein product
dbj|BAE21243.1|	6	unnamed protein product
dbj|BAE22723.1|	15	unnamed protein product
dbj|BAE23753.1|	295	unnamed protein product
dbj|BAE24998.1|	6	unnamed protein product
dbj|BAE27726.1|	8	unnamed protein product
dbj|BAE29048.1|	36	unnamed protein product
dbj|BAE32676.1|	6	unnamed protein product
dbj|BAE36366.1|	21	unnamed protein product
dbj|BAE36566.1|	3	unnamed protein product
dbj|BAE36792.1|	9	unnamed protein product
dbj|BAE36813.1|	4	unnamed protein product
dbj|BAE37831.1|	129	unnamed protein product
dbj|BAE39002.1|	9	unnamed protein product
dbj|BAE46430.1|	8	reverse transcriptase
dbj|BAE75800.1|	23	NHE1
dbj|BAE87316.1|	16	unnamed protein product
dbj|BAE87995.1|	135	unnamed protein product
dbj|BAE90953.1|	170	unnamed protein product
dbj|BAF36003.1|	43	frRunx1/p29
dbj|BAF57501.1|	28	toll-like receptor22
dbj|BAF58121.1|	17	glycoprotein 130 homologue
dbj|BAF63014.1|	5	frRunx1/p50
dbj|BAF85811.1|	14	N-acetylgalactosamine 4-sulfate 6-O-sulfotransferase
dbj|BAG35681.1|	14	unnamed protein product
dbj|BAG50874.1|	6	unnamed protein product
dbj|BAG51442.1|	40	unnamed protein product
dbj|BAG52415.1|	1	unnamed protein product
dbj|BAG56674.1|	16	unnamed protein product
dbj|BAG57829.1|	13	unnamed protein product
dbj|BAG60406.1|	3	unnamed protein product
dbj|BAG60720.1|	13	unnamed protein product
dbj|BAG60758.1|	8	unnamed protein product
dbj|BAG60963.1|	5	unnamed protein product
dbj|BAG63751.1|	7	unnamed protein product
dbj|BAG63766.1|	9	unnamed protein product
dbj|BAG64281.1|	44	unnamed protein product
dbj|BAG64540.1|	8	unnamed protein product
dbj|BAG64918.1|	7	unnamed protein product
dbj|BAH11489.1|	3	unnamed protein product
dbj|BAH11770.1|	18	unnamed protein product
dbj|BAH12311.1|	5	unnamed protein product
dbj|BAH13071.1|	2	unnamed protein product
dbj|BAH13742.1|	5	unnamed protein product
dbj|BAH14252.1|	30	unnamed protein product
dbj|BAH30159.1|	250	B7-H1/DC
dbj|BAH59273.1|	3	heat shock protein beta-1
dbj|BAH59415.1|	2	CD205
dbj|BAH72311.1|	45	ACYPI002767
dbj|BAI66017.1|	15	L-amino acid oxidase
dbj|BAI82580.1|	48	interleukin-17A/F-3
dbj|BAI94569.1|	56	EGF-like module containing, mucin-like, hormone receptor-like 1 precursor
dbj|BAJ08249.1|	12	strawberry notch homologue 1
emb|CAA04041.1|	7	immunoglobulin heavy chain
emb|CAA25238.1|	2	unnamed protein product
emb|CAB55939.2|	1	hypothetical protein
emb|CAB66679.2|	7	hypothetical protein
emb|CAB70821.1|	25	hypothetical protein
emb|CAB96212.1|	22	CD45
emb|CAB96532.1|	7	DNA-binding protein
emb|CAC19378.1|	111	immunoglobulin light chain
emb|CAC44630.1|	28	hypothetical protein
emb|CAC86244.1|	146	T-cell receptor alpha chain
emb|CAD27802.1|	2	nGAP
emb|CAD38617.1|	10	hypothetical protein
emb|CAD38780.1|	43	hypothetical protein
emb|CAD43035.1|	12	mannosyl glycoprotein transferase
emb|CAD70072.1|	8	interleukin-16
emb|CAD70073.1|	114	interleukin-16
emb|CAD79446.1|	35	cytokine receptor CRFB4
emb|CAD89920.1|	24	hypothetical protein
emb|CAE17634.2|	25	novel protein similar to human telomerase-associated protein 1 (TEP1)
emb|CAE45967.1|	4	hypothetical protein
emb|CAE47759.1|	9	novel protein similar to glycosyltransferases
emb|CAE51055.1|	4	novel protein similar to mouse and human membrane bound C2 domain containing protein (MBC2)
emb|CAF87072.1|	17	unnamed protein product
emb|CAF87187.1|	2	unnamed protein product
emb|CAF87245.1|	123	unnamed protein product
emb|CAF87398.1|	5	unnamed protein product
emb|CAF87417.1|	4	unnamed protein product
emb|CAF87768.1|	8	unnamed protein product
emb|CAF87780.1|	21	unnamed protein product
emb|CAF87892.1|	4	unnamed protein product
emb|CAF88060.1|	314	unnamed protein product
emb|CAF88355.1|	10	unnamed protein product
emb|CAF88447.1|	6	unnamed protein product
emb|CAF88681.1|	54	unnamed protein product
emb|CAF88724.1|	5	unnamed protein product
emb|CAF88761.1|	6	unnamed protein product
emb|CAF89010.1|	48	unnamed protein product
emb|CAF89167.1|	5	unnamed protein product
emb|CAF89328.1|	103	unnamed protein product
emb|CAF89331.1|	20	unnamed protein product
emb|CAF89436.1|	3	unnamed protein product
emb|CAF89472.1|	3	unnamed protein product
emb|CAF89479.1|	5	unnamed protein product
emb|CAF89501.1|	11	unnamed protein product
emb|CAF89510.1|	33	unnamed protein product
emb|CAF89576.1|	2	unnamed protein product
emb|CAF89583.1|	2	unnamed protein product
emb|CAF89607.1|	5	unnamed protein product
emb|CAF89628.1|	2	unnamed protein product
emb|CAF89744.1|	13	unnamed protein product
emb|CAF89754.1|	14	unnamed protein product
emb|CAF89759.1|	25	unnamed protein product
emb|CAF89798.1|	2	unnamed protein product
emb|CAF89878.1|	3	unnamed protein product
emb|CAF90059.1|	2	unnamed protein product
emb|CAF90099.1|	49	unnamed protein product
emb|CAF90130.1|	10	unnamed protein product
emb|CAF90193.1|	26	unnamed protein product
emb|CAF90221.1|	65	unnamed protein product
emb|CAF90279.1|	18	unnamed protein product
emb|CAF90323.1|	1	unnamed protein product
emb|CAF90350.1|	92	unnamed protein product
emb|CAF90413.1|	18	unnamed protein product
emb|CAF90436.1|	41	unnamed protein product
emb|CAF90461.1|	3	unnamed protein product
emb|CAF90515.1|	12	unnamed protein product
emb|CAF90534.1|	29	unnamed protein product
emb|CAF90583.1|	41	unnamed protein product
emb|CAF90588.1|	9	unnamed protein product
emb|CAF90735.1|	138	unnamed protein product
emb|CAF90940.1|	31	unnamed protein product
emb|CAF90949.1|	1	unnamed protein product
emb|CAF90961.1|	141	unnamed protein product
emb|CAF90968.1|	18	unnamed protein product
emb|CAF91011.1|	5108	unnamed protein product
emb|CAF91071.1|	15	unnamed protein product
emb|CAF91157.1|	2	unnamed protein product
emb|CAF91178.1|	5	unnamed protein product
emb|CAF91278.1|	6	unnamed protein product
emb|CAF91337.1|	7	unnamed protein product
emb|CAF91350.1|	7	unnamed protein product
emb|CAF91354.1|	17	unnamed protein product
emb|CAF91430.1|	32	unnamed protein product
emb|CAF91449.1|	7	unnamed protein product
emb|CAF91537.1|	73	unnamed protein product
emb|CAF91600.1|	107	unnamed protein product
emb|CAF91641.1|	6	unnamed protein product
emb|CAF91648.1|	126	unnamed protein product
emb|CAF91770.1|	21	unnamed protein product
emb|CAF91806.1|	35	unnamed protein product
emb|CAF91834.1|	1	unnamed protein product
emb|CAF91841.1|	4	unnamed protein product
emb|CAF91936.1|	36	unnamed protein product
emb|CAF91957.1|	105	unnamed protein product
emb|CAF91960.1|	5	unnamed protein product
emb|CAF91966.1|	5	unnamed protein product
emb|CAF91974.1|	24	unnamed protein product
emb|CAF91997.1|	7	unnamed protein product
emb|CAF92091.1|	17	unnamed protein product
emb|CAF92098.1|	9	unnamed protein product
emb|CAF92159.1|	19	unnamed protein product
emb|CAF92168.1|	50	unnamed protein product
emb|CAF92188.1|	26	unnamed protein product
emb|CAF92204.1|	32	unnamed protein product
emb|CAF92242.1|	3	unnamed protein product
emb|CAF92285.1|	277	unnamed protein product
emb|CAF92305.1|	2	unnamed protein product
emb|CAF92355.1|	8	unnamed protein product
emb|CAF92409.1|	7	unnamed protein product
emb|CAF92447.1|	19	unnamed protein product
emb|CAF92566.1|	2	unnamed protein product
emb|CAF92603.1|	6	unnamed protein product
emb|CAF92633.1|	1	unnamed protein product
emb|CAF92652.1|	4	unnamed protein product
emb|CAF92674.1|	6	unnamed protein product
emb|CAF92693.1|	2	unnamed protein product
emb|CAF92736.1|	830	unnamed protein product
emb|CAF92772.1|	8	unnamed protein product
emb|CAF92802.1|	9	unnamed protein product
emb|CAF92831.1|	653	unnamed protein product
emb|CAF92847.1|	8	unnamed protein product
emb|CAF92862.1|	28	unnamed protein product
emb|CAF92894.1|	222	unnamed protein product
emb|CAF92904.1|	4	unnamed protein product
emb|CAF92925.1|	4	unnamed protein product
emb|CAF92975.1|	1	unnamed protein product
emb|CAF92979.1|	42	unnamed protein product
emb|CAF92992.1|	8	unnamed protein product
emb|CAF93015.1|	2	unnamed protein product
emb|CAF93119.1|	9	unnamed protein product
emb|CAF93141.1|	4	unnamed protein product
emb|CAF93142.1|	20	unnamed protein product
emb|CAF93268.1|	365	unnamed protein product
emb|CAF93272.1|	76	unnamed protein product
emb|CAF93340.1|	39	unnamed protein product
emb|CAF93363.1|	32	unnamed protein product
emb|CAF93419.1|	9	unnamed protein product
emb|CAF93456.1|	4	unnamed protein product
emb|CAF93493.1|	90	unnamed protein product
emb|CAF93497.1|	109	unnamed protein product
emb|CAF93607.1|	104	unnamed protein product
emb|CAF93633.1|	15	unnamed protein product
emb|CAF93720.1|	54	unnamed protein product
emb|CAF93728.1|	2	unnamed protein product
emb|CAF93729.1|	24	unnamed protein product
emb|CAF93747.1|	118	unnamed protein product
emb|CAF93836.1|	72	unnamed protein product
emb|CAF93873.1|	33	unnamed protein product
emb|CAF93931.1|	6	unnamed protein product
emb|CAF93965.1|	25	unnamed protein product
emb|CAF94037.1|	1	unnamed protein product
emb|CAF94045.1|	9	unnamed protein product
emb|CAF94112.1|	3	unnamed protein product
emb|CAF94346.1|	31	unnamed protein product
emb|CAF94360.1|	17	unnamed protein product
emb|CAF94431.1|	36	unnamed protein product
emb|CAF94470.1|	16	unnamed protein product
emb|CAF94518.1|	22	unnamed protein product
emb|CAF94520.1|	36	unnamed protein product
emb|CAF94525.1|	3	unnamed protein product
emb|CAF94601.1|	44	unnamed protein product
emb|CAF94602.1|	123	unnamed protein product
emb|CAF94621.1|	28	unnamed protein product
emb|CAF94665.1|	9	unnamed protein product
emb|CAF94706.1|	16	unnamed protein product
emb|CAF94955.1|	9	unnamed protein product
emb|CAF94965.1|	9	unnamed protein product
emb|CAF94995.1|	251	unnamed protein product
emb|CAF94998.1|	21	unnamed protein product
emb|CAF95038.1|	11	unnamed protein product
emb|CAF95133.1|	13	unnamed protein product
emb|CAF95150.1|	312	unnamed protein product
emb|CAF95166.1|	281	unnamed protein product
emb|CAF95191.1|	3	unnamed protein product
emb|CAF95218.1|	8	unnamed protein product
emb|CAF95267.1|	111	unnamed protein product
emb|CAF95307.1|	20	unnamed protein product
emb|CAF95392.1|	6	unnamed protein product
emb|CAF95408.1|	13	unnamed protein product
emb|CAF95422.1|	4	unnamed protein product
emb|CAF95531.1|	70	unnamed protein product
emb|CAF95539.1|	26	unnamed protein product
emb|CAF95542.1|	41	unnamed protein product
emb|CAF95613.1|	9	unnamed protein product
emb|CAF95640.1|	1	unnamed protein product
emb|CAF95685.1|	14	unnamed protein product
emb|CAF95692.1|	5	unnamed protein product
emb|CAF95716.1|	1	unnamed protein product
emb|CAF95742.1|	10	unnamed protein product
emb|CAF95755.1|	115	unnamed protein product
emb|CAF95772.1|	20	unnamed protein product
emb|CAF95832.1|	17	unnamed protein product
emb|CAF95847.1|	17	unnamed protein product
emb|CAF95901.1|	5	unnamed protein product
emb|CAF95939.1|	5	unnamed protein product
emb|CAF95982.1|	162	unnamed protein product
emb|CAF95992.1|	11	unnamed protein product
emb|CAF95997.1|	4	unnamed protein product
emb|CAF96086.1|	4	unnamed protein product
emb|CAF96179.1|	6	unnamed protein product
emb|CAF96191.1|	10	unnamed protein product
emb|CAF96240.1|	2	unnamed protein product
emb|CAF96253.1|	2	unnamed protein product
emb|CAF96255.1|	8	unnamed protein product
emb|CAF96314.1|	13	unnamed protein product
emb|CAF96327.1|	22	unnamed protein product
emb|CAF96349.1|	35	unnamed protein product
emb|CAF96370.1|	25	unnamed protein product
emb|CAF96486.1|	18	unnamed protein product
emb|CAF96541.1|	7	unnamed protein product
emb|CAF96542.1|	3	unnamed protein product
emb|CAF96562.1|	59	unnamed protein product
emb|CAF96578.1|	22	unnamed protein product
emb|CAF96580.1|	12	unnamed protein product
emb|CAF96581.1|	75	unnamed protein product
emb|CAF96699.1|	202	unnamed protein product
emb|CAF96796.1|	84	unnamed protein product
emb|CAF96823.1|	12	unnamed protein product
emb|CAF96829.1|	10	unnamed protein product
emb|CAF96833.1|	19	unnamed protein product
emb|CAF96839.1|	10	unnamed protein product
emb|CAF96851.1|	7	unnamed protein product
emb|CAF96875.1|	1	unnamed protein product
emb|CAF97025.1|	508	unnamed protein product
emb|CAF97097.1|	35	unnamed protein product
emb|CAF97108.1|	26	unnamed protein product
emb|CAF97109.1|	8	unnamed protein product
emb|CAF97139.1|	23	unnamed protein product
emb|CAF97201.1|	4	unnamed protein product
emb|CAF97269.1|	1324	unnamed protein product
emb|CAF97309.1|	626	unnamed protein product
emb|CAF97362.1|	3	unnamed protein product
emb|CAF97381.1|	41	unnamed protein product
emb|CAF97387.1|	11	unnamed protein product
emb|CAF97388.1|	26	unnamed protein product
emb|CAF97406.1|	29	unnamed protein product
emb|CAF97411.1|	27	unnamed protein product
emb|CAF97458.1|	6	unnamed protein product
emb|CAF97479.1|	146	unnamed protein product
emb|CAF97488.1|	30	unnamed protein product
emb|CAF97497.1|	3	unnamed protein product
emb|CAF97498.1|	2	unnamed protein product
emb|CAF97505.1|	1	unnamed protein product
emb|CAF97623.1|	5	unnamed protein product
emb|CAF97656.1|	412	unnamed protein product
emb|CAF97669.1|	6	unnamed protein product
emb|CAF97691.1|	8	unnamed protein product
emb|CAF97710.1|	51	unnamed protein product
emb|CAF97726.1|	19	unnamed protein product
emb|CAF97746.1|	19	unnamed protein product
emb|CAF97830.1|	3	unnamed protein product
emb|CAF97838.1|	7	unnamed protein product
emb|CAF97843.1|	264	unnamed protein product
emb|CAF97847.1|	5	unnamed protein product
emb|CAF97872.1|	7	unnamed protein product
emb|CAF97880.1|	19	unnamed protein product
emb|CAF97889.1|	14	unnamed protein product
emb|CAF97895.1|	10	unnamed protein product
emb|CAF97898.1|	40	unnamed protein product
emb|CAF97902.1|	13	unnamed protein product
emb|CAF97907.1|	4	unnamed protein product
emb|CAF97926.1|	10	unnamed protein product
emb|CAF97939.1|	25	unnamed protein product
emb|CAF97979.1|	6	unnamed protein product
emb|CAF98051.1|	304	unnamed protein product
emb|CAF98086.1|	24	unnamed protein product
emb|CAF98119.1|	16	unnamed protein product
emb|CAF98141.1|	132	unnamed protein product
emb|CAF98145.1|	28	unnamed protein product
emb|CAF98153.1|	5	unnamed protein product
emb|CAF98154.1|	4	unnamed protein product
emb|CAF98185.1|	96	unnamed protein product
emb|CAF98209.1|	1	unnamed protein product
emb|CAF98276.1|	4	unnamed protein product
emb|CAF98318.1|	141	unnamed protein product
emb|CAF98327.1|	100	unnamed protein product
emb|CAF98390.1|	10	unnamed protein product
emb|CAF98420.1|	14	unnamed protein product
emb|CAF98483.1|	2	unnamed protein product
emb|CAF98502.1|	20	unnamed protein product
emb|CAF98537.1|	12	unnamed protein product
emb|CAF98688.1|	20	unnamed protein product
emb|CAF98703.1|	39	unnamed protein product
emb|CAF98733.1|	25	unnamed protein product
emb|CAF98809.1|	9	unnamed protein product
emb|CAF98813.1|	11	unnamed protein product
emb|CAF98861.1|	6	unnamed protein product
emb|CAF98863.1|	1	unnamed protein product
emb|CAF98912.1|	120	unnamed protein product
emb|CAF98918.1|	9	unnamed protein product
emb|CAF98989.1|	5	unnamed protein product
emb|CAF98991.1|	26	unnamed protein product
emb|CAF99080.1|	14	unnamed protein product
emb|CAF99095.1|	50	unnamed protein product
emb|CAF99113.1|	8	unnamed protein product
emb|CAF99135.1|	9	unnamed protein product
emb|CAF99144.1|	5	unnamed protein product
emb|CAF99211.1|	14	unnamed protein product
emb|CAF99230.1|	15	unnamed protein product
emb|CAF99280.1|	10	unnamed protein product
emb|CAF99299.1|	71	unnamed protein product
emb|CAF99318.1|	8	unnamed protein product
emb|CAF99362.1|	1	unnamed protein product
emb|CAF99425.1|	2	unnamed protein product
emb|CAF99512.1|	18	unnamed protein product
emb|CAF99517.1|	4	unnamed protein product
emb|CAF99571.1|	4	unnamed protein product
emb|CAF99589.1|	23	unnamed protein product
emb|CAF99590.1|	118	unnamed protein product
emb|CAF99603.1|	8	unnamed protein product
emb|CAF99637.1|	19	unnamed protein product
emb|CAF99647.1|	14	unnamed protein product
emb|CAF99728.1|	17	unnamed protein product
emb|CAF99805.1|	30	unnamed protein product
emb|CAF99823.1|	34	unnamed protein product
emb|CAF99829.1|	36	unnamed protein product
emb|CAF99831.1|	17	unnamed protein product
emb|CAF99878.1|	10	unnamed protein product
emb|CAF99916.1|	4	unnamed protein product
emb|CAF99942.1|	10	unnamed protein product
emb|CAG00006.1|	10	unnamed protein product
emb|CAG00039.1|	9	unnamed protein product
emb|CAG00047.1|	16	unnamed protein product
emb|CAG00057.1|	2	unnamed protein product
emb|CAG00065.1|	20	unnamed protein product
emb|CAG00070.1|	93	unnamed protein product
emb|CAG00202.1|	5	unnamed protein product
emb|CAG00205.1|	20	unnamed protein product
emb|CAG00219.1|	17	unnamed protein product
emb|CAG00269.1|	34	unnamed protein product
emb|CAG00360.1|	5	unnamed protein product
emb|CAG00393.1|	7	unnamed protein product
emb|CAG00453.1|	8	unnamed protein product
emb|CAG00455.1|	35	unnamed protein product
emb|CAG00474.1|	3	unnamed protein product
emb|CAG00510.1|	3	unnamed protein product
emb|CAG00608.1|	14	unnamed protein product
emb|CAG00615.1|	10	unnamed protein product
emb|CAG00651.1|	1	unnamed protein product
emb|CAG00695.1|	33	unnamed protein product
emb|CAG00727.1|	7	unnamed protein product
emb|CAG00732.1|	19	unnamed protein product
emb|CAG00841.1|	61	unnamed protein product
emb|CAG00903.1|	7	unnamed protein product
emb|CAG00970.1|	5	unnamed protein product
emb|CAG00991.1|	105	unnamed protein product
emb|CAG01014.1|	7	unnamed protein product
emb|CAG01117.1|	15	unnamed protein product
emb|CAG01140.1|	63	unnamed protein product
emb|CAG01158.1|	5	unnamed protein product
emb|CAG01184.1|	27	unnamed protein product
emb|CAG01193.1|	10	unnamed protein product
emb|CAG01228.1|	12	unnamed protein product
emb|CAG01232.1|	5	unnamed protein product
emb|CAG01313.1|	17	unnamed protein product
emb|CAG01338.1|	17	unnamed protein product
emb|CAG01354.1|	3	unnamed protein product
emb|CAG01369.1|	27	unnamed protein product
emb|CAG01414.1|	9	unnamed protein product
emb|CAG01434.1|	7	unnamed protein product
emb|CAG01513.1|	25	unnamed protein product
emb|CAG01528.1|	21	unnamed protein product
emb|CAG01586.1|	7	unnamed protein product
emb|CAG01623.1|	70	unnamed protein product
emb|CAG01710.1|	8	unnamed protein product
emb|CAG01733.1|	16	unnamed protein product
emb|CAG01800.1|	9	unnamed protein product
emb|CAG01845.1|	103	unnamed protein product
emb|CAG01887.1|	10	unnamed protein product
emb|CAG01929.1|	108	unnamed protein product
emb|CAG02065.1|	2	unnamed protein product
emb|CAG02091.1|	1	unnamed protein product
emb|CAG02105.1|	3	unnamed protein product
emb|CAG02182.1|	3	unnamed protein product
emb|CAG02196.1|	126	unnamed protein product
emb|CAG02219.1|	18	unnamed protein product
emb|CAG02279.1|	219	unnamed protein product
emb|CAG02341.1|	33	unnamed protein product
emb|CAG02488.1|	36	unnamed protein product
emb|CAG02536.1|	24	unnamed protein product
emb|CAG02537.1|	186	unnamed protein product
emb|CAG02539.1|	7	unnamed protein product
emb|CAG02579.1|	8	unnamed protein product
emb|CAG02583.1|	4	unnamed protein product
emb|CAG02626.1|	22	unnamed protein product
emb|CAG02642.1|	29	unnamed protein product
emb|CAG02673.1|	14	unnamed protein product
emb|CAG02692.1|	14	unnamed protein product
emb|CAG02697.1|	28	unnamed protein product
emb|CAG02698.1|	2	unnamed protein product
emb|CAG02702.1|	112	unnamed protein product
emb|CAG02764.1|	7	unnamed protein product
emb|CAG02788.1|	101	unnamed protein product
emb|CAG02799.1|	16	unnamed protein product
emb|CAG02813.1|	10	unnamed protein product
emb|CAG02830.1|	10	unnamed protein product
emb|CAG02867.1|	19	unnamed protein product
emb|CAG02968.1|	51	unnamed protein product
emb|CAG03063.1|	16	unnamed protein product
emb|CAG03106.1|	34	unnamed protein product
emb|CAG03130.1|	108	unnamed protein product
emb|CAG03144.1|	5	unnamed protein product
emb|CAG03172.1|	11	unnamed protein product
emb|CAG03174.1|	1023	unnamed protein product
emb|CAG03235.1|	37	unnamed protein product
emb|CAG03280.1|	10	unnamed protein product
emb|CAG03294.1|	26	unnamed protein product
emb|CAG03336.1|	145	unnamed protein product
emb|CAG03365.1|	86	unnamed protein product
emb|CAG03384.1|	10	unnamed protein product
emb|CAG03386.1|	9	unnamed protein product
emb|CAG03393.1|	2	unnamed protein product
emb|CAG03499.1|	39	unnamed protein product
emb|CAG03527.1|	5	unnamed protein product
emb|CAG03590.1|	3	unnamed protein product
emb|CAG03653.1|	8	unnamed protein product
emb|CAG03666.1|	2	unnamed protein product
emb|CAG03691.1|	6	unnamed protein product
emb|CAG03712.1|	7	unnamed protein product
emb|CAG03714.1|	343	unnamed protein product
emb|CAG03721.1|	45	unnamed protein product
emb|CAG03722.1|	165	unnamed protein product
emb|CAG03742.1|	14	unnamed protein product
emb|CAG03749.1|	27	unnamed protein product
emb|CAG03778.1|	12	unnamed protein product
emb|CAG03789.1|	13	unnamed protein product
emb|CAG03854.1|	1	unnamed protein product
emb|CAG03972.1|	24	unnamed protein product
emb|CAG04026.1|	11	unnamed protein product
emb|CAG04063.1|	6	unnamed protein product
emb|CAG04071.1|	18	unnamed protein product
emb|CAG04173.1|	5	unnamed protein product
emb|CAG04216.1|	30	unnamed protein product
emb|CAG04256.1|	10	unnamed protein product
emb|CAG04303.1|	2	unnamed protein product
emb|CAG04309.1|	32	unnamed protein product
emb|CAG04356.1|	54	unnamed protein product
emb|CAG04451.1|	8	unnamed protein product
emb|CAG04493.1|	17	unnamed protein product
emb|CAG04496.1|	19	unnamed protein product
emb|CAG04578.1|	5	unnamed protein product
emb|CAG04580.1|	21	unnamed protein product
emb|CAG04581.1|	11	unnamed protein product
emb|CAG04599.1|	18	unnamed protein product
emb|CAG04708.1|	43	unnamed protein product
emb|CAG04727.1|	8	unnamed protein product
emb|CAG04767.1|	12	unnamed protein product
emb|CAG04854.1|	102	unnamed protein product
emb|CAG04856.1|	2	unnamed protein product
emb|CAG04894.1|	13	unnamed protein product
emb|CAG04896.1|	27	unnamed protein product
emb|CAG04908.1|	13	unnamed protein product
emb|CAG04923.1|	4	unnamed protein product
emb|CAG05016.1|	28	unnamed protein product
emb|CAG05106.1|	40	unnamed protein product
emb|CAG05108.1|	6	unnamed protein product
emb|CAG05111.1|	9	unnamed protein product
emb|CAG05122.1|	31	unnamed protein product
emb|CAG05124.1|	5	unnamed protein product
emb|CAG05141.1|	5	unnamed protein product
emb|CAG05146.1|	10	unnamed protein product
emb|CAG05171.1|	11	unnamed protein product
emb|CAG05248.1|	9	unnamed protein product
emb|CAG05373.1|	44	unnamed protein product
emb|CAG05424.1|	10	unnamed protein product
emb|CAG05454.1|	30	unnamed protein product
emb|CAG05480.1|	14	unnamed protein product
emb|CAG05492.1|	25	unnamed protein product
emb|CAG05512.1|	9	unnamed protein product
emb|CAG05568.1|	24	unnamed protein product
emb|CAG05661.1|	11	unnamed protein product
emb|CAG05669.1|	214	unnamed protein product
emb|CAG05675.1|	11	unnamed protein product
emb|CAG05688.1|	1171	unnamed protein product
emb|CAG05708.1|	9	unnamed protein product
emb|CAG05711.1|	7	unnamed protein product
emb|CAG05778.1|	4	unnamed protein product
emb|CAG05786.1|	4	unnamed protein product
emb|CAG05844.1|	21	unnamed protein product
emb|CAG05846.1|	7	unnamed protein product
emb|CAG05873.1|	4	unnamed protein product
emb|CAG06019.1|	64	unnamed protein product
emb|CAG06021.1|	10	unnamed protein product
emb|CAG06055.1|	6	unnamed protein product
emb|CAG06074.1|	112	unnamed protein product
emb|CAG06091.1|	133	unnamed protein product
emb|CAG06119.1|	14	unnamed protein product
emb|CAG06150.1|	161	unnamed protein product
emb|CAG06254.1|	12	unnamed protein product
emb|CAG06275.1|	104	unnamed protein product
emb|CAG06278.1|	4	unnamed protein product
emb|CAG06283.1|	4	unnamed protein product
emb|CAG06341.1|	10	unnamed protein product
emb|CAG06461.1|	7	unnamed protein product
emb|CAG06475.1|	14	unnamed protein product
emb|CAG06478.1|	10	unnamed protein product
emb|CAG06491.1|	33	unnamed protein product
emb|CAG06534.1|	154	unnamed protein product
emb|CAG06558.1|	20	unnamed protein product
emb|CAG06563.1|	4	unnamed protein product
emb|CAG06628.1|	820	unnamed protein product
emb|CAG06642.1|	63	unnamed protein product
emb|CAG06664.1|	14	unnamed protein product
emb|CAG06698.1|	18	unnamed protein product
emb|CAG06719.1|	27	unnamed protein product
emb|CAG06729.1|	3	unnamed protein product
emb|CAG06731.1|	15	unnamed protein product
emb|CAG06859.1|	30	unnamed protein product
emb|CAG06955.1|	4	unnamed protein product
emb|CAG06973.1|	15	unnamed protein product
emb|CAG07019.1|	5	unnamed protein product
emb|CAG07187.1|	56	unnamed protein product
emb|CAG07188.1|	14	unnamed protein product
emb|CAG07216.1|	17	unnamed protein product
emb|CAG07220.1|	6	unnamed protein product
emb|CAG07281.1|	10	unnamed protein product
emb|CAG07300.1|	69	unnamed protein product
emb|CAG07342.1|	22	unnamed protein product
emb|CAG07360.1|	42	unnamed protein product
emb|CAG07514.1|	45	unnamed protein product
emb|CAG07571.1|	4	unnamed protein product
emb|CAG07573.1|	15	unnamed protein product
emb|CAG07576.1|	39	unnamed protein product
emb|CAG07617.1|	23	unnamed protein product
emb|CAG07655.1|	6	unnamed protein product
emb|CAG07665.1|	13	unnamed protein product
emb|CAG07722.1|	21	unnamed protein product
emb|CAG07740.1|	1	unnamed protein product
emb|CAG07741.1|	189	unnamed protein product
emb|CAG07839.1|	5	unnamed protein product
emb|CAG07947.1|	3	unnamed protein product
emb|CAG08019.1|	5	unnamed protein product
emb|CAG08020.1|	41	unnamed protein product
emb|CAG08049.1|	3	unnamed protein product
emb|CAG08056.1|	18	unnamed protein product
emb|CAG08057.1|	7	unnamed protein product
emb|CAG08069.1|	10	unnamed protein product
emb|CAG08083.1|	7	unnamed protein product
emb|CAG08162.1|	42	unnamed protein product
emb|CAG08168.1|	25	unnamed protein product
emb|CAG08214.1|	58	unnamed protein product
emb|CAG08349.1|	14	unnamed protein product
emb|CAG08352.1|	10	unnamed protein product
emb|CAG08363.1|	16	unnamed protein product
emb|CAG08369.1|	11	unnamed protein product
emb|CAG08372.1|	8	unnamed protein product
emb|CAG08432.1|	8	unnamed protein product
emb|CAG08441.1|	8	unnamed protein product
emb|CAG08444.1|	2	unnamed protein product
emb|CAG08465.1|	189	unnamed protein product
emb|CAG08498.1|	4	unnamed protein product
emb|CAG08549.1|	5	unnamed protein product
emb|CAG08651.1|	16	unnamed protein product
emb|CAG08764.1|	13	unnamed protein product
emb|CAG08785.1|	2	unnamed protein product
emb|CAG08806.1|	16	unnamed protein product
emb|CAG08866.1|	4	unnamed protein product
emb|CAG08880.1|	2	unnamed protein product
emb|CAG08916.1|	16	unnamed protein product
emb|CAG08997.1|	11	unnamed protein product
emb|CAG09056.1|	11	unnamed protein product
emb|CAG09085.1|	3	unnamed protein product
emb|CAG09089.1|	37	unnamed protein product
emb|CAG09148.1|	1	unnamed protein product
emb|CAG09149.1|	21	unnamed protein product
emb|CAG09159.1|	3	unnamed protein product
emb|CAG09182.1|	15	unnamed protein product
emb|CAG09188.1|	21	unnamed protein product
emb|CAG09361.1|	8	unnamed protein product
emb|CAG09379.1|	3	unnamed protein product
emb|CAG09430.1|	4	unnamed protein product
emb|CAG09467.1|	23	unnamed protein product
emb|CAG09476.1|	7	unnamed protein product
emb|CAG09477.1|	13	unnamed protein product
emb|CAG09542.1|	12	unnamed protein product
emb|CAG09571.1|	9	unnamed protein product
emb|CAG09585.1|	1	unnamed protein product
emb|CAG09650.1|	7	unnamed protein product
emb|CAG09659.1|	6	unnamed protein product
emb|CAG09690.1|	6	unnamed protein product
emb|CAG09701.1|	13	unnamed protein product
emb|CAG09735.1|	20	unnamed protein product
emb|CAG09761.1|	22	unnamed protein product
emb|CAG09832.1|	29	unnamed protein product
emb|CAG09963.1|	7	unnamed protein product
emb|CAG09971.1|	8	unnamed protein product
emb|CAG10087.1|	8	unnamed protein product
emb|CAG10136.1|	17	unnamed protein product
emb|CAG10184.1|	5	unnamed protein product
emb|CAG10202.1|	28	unnamed protein product
emb|CAG10324.1|	1	unnamed protein product
emb|CAG10352.1|	58	unnamed protein product
emb|CAG10411.1|	7	unnamed protein product
emb|CAG10439.1|	17	unnamed protein product
emb|CAG10496.1|	8	unnamed protein product
emb|CAG10502.1|	3	unnamed protein product
emb|CAG10510.1|	20	unnamed protein product
emb|CAG10612.1|	34	unnamed protein product
emb|CAG10634.1|	16	unnamed protein product
emb|CAG10667.1|	10	unnamed protein product
emb|CAG10694.1|	63	unnamed protein product
emb|CAG10722.1|	9	unnamed protein product
emb|CAG10807.1|	5	unnamed protein product
emb|CAG10845.1|	4	unnamed protein product
emb|CAG10992.1|	4	unnamed protein product
emb|CAG10997.1|	164	unnamed protein product
emb|CAG11018.1|	3	unnamed protein product
emb|CAG11050.1|	302	unnamed protein product
emb|CAG11143.1|	9	unnamed protein product
emb|CAG11165.1|	22	unnamed protein product
emb|CAG11226.1|	4	unnamed protein product
emb|CAG11254.1|	58	unnamed protein product
emb|CAG11281.1|	6	unnamed protein product
emb|CAG11294.1|	12	unnamed protein product
emb|CAG11349.1|	14	unnamed protein product
emb|CAG11389.1|	16	unnamed protein product
emb|CAG11447.1|	10	unnamed protein product
emb|CAG11468.1|	33	unnamed protein product
emb|CAG11500.1|	7	unnamed protein product
emb|CAG11528.1|	15	unnamed protein product
emb|CAG11541.1|	110	unnamed protein product
emb|CAG11615.1|	7	unnamed protein product
emb|CAG11719.1|	4	unnamed protein product
emb|CAG11723.1|	7	unnamed protein product
emb|CAG11742.1|	29	unnamed protein product
emb|CAG11766.1|	106	unnamed protein product
emb|CAG11819.1|	24	unnamed protein product
emb|CAG11874.1|	11	unnamed protein product
emb|CAG11880.1|	10	unnamed protein product
emb|CAG11930.1|	167	unnamed protein product
emb|CAG11948.1|	10	unnamed protein product
emb|CAG11965.1|	1	unnamed protein product
emb|CAG11967.1|	6	unnamed protein product
emb|CAG12028.1|	3	unnamed protein product
emb|CAG12033.1|	348	unnamed protein product
emb|CAG12036.1|	93	unnamed protein product
emb|CAG12063.1|	14	unnamed protein product
emb|CAG12143.1|	11	unnamed protein product
emb|CAG12304.1|	13	unnamed protein product
emb|CAG12357.1|	45	unnamed protein product
emb|CAG12358.1|	1	unnamed protein product
emb|CAG12402.1|	1	unnamed protein product
emb|CAG12481.1|	11	unnamed protein product
emb|CAG12532.1|	33	unnamed protein product
emb|CAG12536.1|	31	unnamed protein product
emb|CAG12584.1|	4	unnamed protein product
emb|CAG12587.1|	5	unnamed protein product
emb|CAG12611.1|	50	unnamed protein product
emb|CAG12625.1|	5	unnamed protein product
emb|CAG12633.1|	13	unnamed protein product
emb|CAG12708.1|	27	unnamed protein product
emb|CAG12739.1|	5	unnamed protein product
emb|CAG12774.1|	6	unnamed protein product
emb|CAG12795.1|	10	unnamed protein product
emb|CAG12816.1|	72	unnamed protein product
emb|CAG12860.1|	30	unnamed protein product
emb|CAG12914.1|	40	unnamed protein product
emb|CAG12945.1|	27	unnamed protein product
emb|CAG12967.1|	24	unnamed protein product
emb|CAG13183.1|	14	unnamed protein product
emb|CAG13185.1|	96	unnamed protein product
emb|CAG13330.1|	7	unnamed protein product
emb|CAG13351.1|	4	unnamed protein product
emb|CAG13358.1|	5	unnamed protein product
emb|CAG13607.1|	2	unnamed protein product
emb|CAG13684.1|	5	unnamed protein product
emb|CAG13765.1|	7	unnamed protein product
emb|CAG13780.1|	2	unnamed protein product
emb|CAG13841.1|	8	unnamed protein product
emb|CAG14074.1|	8	unnamed protein product
emb|CAG14488.1|	53	unnamed protein product
emb|CAG14614.1|	10	unnamed protein product
emb|CAG14819.1|	22	unnamed protein product
emb|CAG14835.1|	357	unnamed protein product
emb|CAG14842.1|	136	unnamed protein product
emb|CAG29219.1|	9	alpha-2,8-sialyltransferase
emb|CAG33857.1|	16	putative UDP-N-acetylglucosamine 2-epimerase/N-acetylmannosamine kinase
emb|CAH10492.1|	20	hypothetical protein
emb|CAH10538.1|	25	hypothetical protein
emb|CAH10626.1|	4	hypothetical protein
emb|CAH56246.1|	18	hypothetical protein
emb|CAH93168.1|	33	hypothetical protein
emb|CAI12266.1|	92	adipose differentiation-related protein
emb|CAI12731.1|	8	transcription termination factor, RNA polymerase II
emb|CAI18222.2|	59	solute carrier family 44, member 4
emb|CAI20599.1|	11	novel protein similar to vertebrate thrombospondin 1
emb|CAI20835.1|	6	immunoglobulin heavy chain variable segment 4-2
emb|CAI21331.1|	3	novel protein
emb|CAI22237.1|	12	KIAA0090
emb|CAI29623.1|	2	hypothetical protein
emb|CAI30279.1|	13	hypothetical protein
emb|CAI56792.1|	8	hypothetical protein
emb|CAI59608.1|	3	ATP-gated ionotropic P2X receptor subunit 7
emb|CAK03625.1|	1	novel protein similar to vertebrate microtubule-actin crosslinking factor 1 (MACF1)
emb|CAK04828.1|	31	novel protein similar to human chromosome 6 open reading frame 204 (C6orf204)
emb|CAK11192.1|	6	novel protein containing a trypsin domain
emb|CAK11295.1|	3	novel zinc finger domain containing protein
emb|CAK11453.1|	5	glutaminase
emb|CAM13017.1|	4	novel protein similar to human glioma tumor suppressor candidate region gene 1 (GLTSCR1)
emb|CAM13131.1|	4	novel protein similar to human and mouse MLX interactin protein (MLXIP)
emb|CAM13222.1|	31	novel protein
emb|CAM13363.1|	19	novel protein similar to H.sapiens DOK7, docking protein 7 (DOK7)
emb|CAM13477.1|	10	oligophrenin 1
emb|CAM24689.1|	38	eukaryotic translation initiation factor 2 alpha kinase 4
emb|CAM32183.1|	14	caspase-1
emb|CAM35408.1|	1	immunoglobulin M heavy chain constant region
emb|CAN88728.1|	439	novel protein similar to human and mouse mannose receptor, C type 1 (MRC1)
emb|CAO78735.1|	109	CC chemokine ligand 4
emb|CAP09405.1|	15	antizyme inhibitor 1
emb|CAP71915.1|	40	unnamed protein product
emb|CAP71934.1|	83	unnamed protein product
emb|CAQ12131.1|	12	Dmx-like 2
emb|CAQ13294.1|	5	novel protein similar to vertebrate HIV-1 Tat interacting protein 60kDa (HTATIP)
emb|CAQ13521.1|	22	novel protein similar to vertebrate chromodomain helicase DNA binding protein family
emb|CAQ13983.1|	152	novel protein with a Viral A-type inclusion protein repeat domain
emb|CAQ14116.1|	2	novel protein similar to vertebrate dedicator of cytokinesis 8 (DOCK8)
emb|CAQ14773.1|	6	novel protein similar to H.sapiens WD repeat domain 13 (WDR13, zgc:112032)
emb|CAQ15142.1|	3	novel protein similar to vertebrate NIMA (never in mitosis gene a)-related kinase 4 (NEK4)
emb|CAQ15295.1|	34	Wiskott-Aldrich syndrome (eczema-thrombocytopenia)
emb|CAX12688.1|	2	novel protein
emb|CAX12859.1|	6	novel protein
emb|CAX13170.1|	1	novel protein
emb|CAX13176.1|	3	novel protein similar to H.sapiens solute carrier family 18 (vesicular monoamine)
emb|CAX13225.1|	12	H2.0-like homeo box 1 (Drosophila)
emb|CAX13357.1|	1	calpain 2, (m/II) large subunit a
emb|CAX13577.1|	6	novel protein similar to vertebrate ubiquitin-conjugating enzyme E2Q (putative) 2 (UBE2Q2)
emb|CAX13583.1|	30	novel lectin C-type domain containing protein
emb|CAX13880.1|	7	RUN and FYVE domain containing 2
emb|CAX14132.1|	24	B-cell linker
emb|CAX14643.1|	4	putative novel protein
emb|CAX14822.1|	24	novel protein
emb|CAX15475.1|	4	raftlin family member 2
emb|CAX73419.1|	4	Membrane-associated progesterone receptor component 2
emb|CAX75553.1|	65	Heat shock protein 67B2
emb|CAY12508.1|	7	T-cell receptor gamma chain C region
emb|CAZ27720.1|	60	DEXH (Asp-Glu-X-His) box polypeptide 58
emb|CAZ68043.1|	9	protein-tyrosine phosphatase MEG2b
emb|CBI18198.3|	103	unnamed protein product
gb|AAA20872.1|	10	X-linked nuclear protein
gb|AAA35482.1|	1	12-lipoxygenase
gb|AAA35996.1|	181	protein 41
gb|AAA41013.1|	14	cytochrome oxidase subunit VIC
gb|AAA48578.1|	21	alpha-tropomyosin
gb|AAA52621.1|	49	beta-glucuronidase
gb|AAA64268.1|	43	neural-restrictive silencer factor
gb|AAA72295.1|	16	unknown
gb|AAA83744.1|	7	orf2
gb|AAB03572.1|	7	P2 purinoceptor
gb|AAB20836.1|	3	collagen type VI alpha 2(VI) chain
gb|AAB29978.1|	34	LBP-1d=transcription factor binding to initiation site of HIV-1 {alternatively spliced}
gb|AAB86682.1|	34	unknown
gb|AAC16031.1|	14	EVI-5 homolog
gb|AAC28366.1|	4	neprilysin
gb|AAC31825.1|	3	prolactin receptor
gb|AAC33526.2|	4	pol polyprotein
gb|AAC34363.1|	133	Xmp
gb|AAC34394.1|	4	unknown
gb|AAC41262.1|	15	transcription factor
gb|AAC50069.1|	15	helicase II
gb|AAC50545.1|	10	Hs-CUL-2
gb|AAD01439.1|	9	alpha-amidating monooxygenase
gb|AAD05025.1|	26	biliverdin-IX alpha reductase
gb|AAD19348.1|	33	reverse transcriptase-like protein
gb|AAD31694.1|AF130419_1	3	serine protease-like protein isoform
gb|AAD39239.1|AF155822_1	9	kinesin heavy chain
gb|AAD45199.1|AF089897_1	1	topoisomerase-related function protein
gb|AAD54157.1|AF134957_1	47	MHC class II antigen
gb|AAF19344.1|	3	unknown
gb|AAF29015.1|AF161455_1	11	HSPC337
gb|AAF29029.1|AF161542_1	20	HSPC057
gb|AAF60061.1|AF210726_82	28	ORFRU4-R
gb|AAF61411.1|AF134847_1	26	ornithine transcarbamylase
gb|AAF86977.1|AF275151_1	14	androgen receptor-related apoptosis-associated protein CBL27
gb|AAG23428.1|AF296733_1	37	FUS2
gb|AAG31718.1|	26	immunoglobulin light chain
gb|AAG41173.1|AF303557_1	3	immunoglobulin heavy chain
gb|AAG46041.1|AF324816_1	176	T cell receptor beta chain constant region
gb|AAH02263.1|	1	Abhydrolase domain containing 12
gb|AAH02484.1|	25	COL6A2 protein
gb|AAH06014.1|	22	BXDC2 protein
gb|AAH07575.1|	3	CCDC97 protein
gb|AAH08878.2|	20	CHPF protein
gb|AAH08903.2|	7	PGS1 protein
gb|AAH09396.2|	7	MMS19 protein
gb|AAH09986.1|	1	EIF3B protein
gb|AAH12499.1|	10	SIRT1 protein
gb|AAH14248.2|	16	C9orf5 protein
gb|AAH17505.1|AAH17505	7	Unknown (protein for IMAGE:4873434)
gb|AAH19214.1|	33	Treh protein
gb|AAH21978.1|	16	FBXO46 protein
gb|AAH23438.1|	14	Zcchc6 protein
gb|AAH25621.1|	137	Pnpla7 protein
gb|AAH28212.1|	40	PIK3R5 protein
gb|AAH28943.1|	7	BC062109 protein
gb|AAH29917.1|	1	PIK3AP1 protein
gb|AAH32282.1|	12	Fliih protein
gb|AAH34003.1|	13	PRR12 protein
gb|AAH37971.1|	7	MYCBP2 protein
gb|AAH39654.1|	3	TBCD protein
gb|AAH41432.1|	25	TMEM20 protein
gb|AAH43888.1|	23	LOC398471 protein
gb|AAH44539.1|	6	LOC402838 protein
gb|AAH44817.1|	65	Smek1 protein
gb|AAH45514.1|	7	Protein regulator of cytokinesis 1
gb|AAH46397.1|	5	Parp4 protein
gb|AAH47214.1|	21	Fbxl5 protein
gb|AAH48957.1|	69	Dgkd protein
gb|AAH49582.1|	12	Chchd1 protein
gb|AAH50199.1|	3	Nup188 protein
gb|AAH50480.1|	17	Srf protein
gb|AAH56558.1|	11	Wu:fc27e05 protein
gb|AAH56722.1|	365	Wu:fi13g07 protein
gb|AAH57081.1|	3	Dopey2 protein
gb|AAH59675.1|	38	Si:dkey-46a10.3 protein
gb|AAH59917.1|	35	Ascc3 protein
gb|AAH60943.1|	34	Si:dkey-52h23.1 protein
gb|AAH64065.2|	114	5830405N20Rik protein
gb|AAH64828.1|	16	INF2 protein
gb|AAH67549.1|	14	Bscv (C20orf3) homolog
gb|AAH68401.1|	8	Hlcs protein
gb|AAH75746.1|	4	Ribonucleotide reductase M2 polypeptide
gb|AAH76872.1|	5	LOC445836 protein
gb|AAH81911.1|	6	Lyk5 protein
gb|AAH82241.1|	5	USP19 protein
gb|AAH83438.1|	34	Samsn1a protein
gb|AAH85572.1|	77	Rsu1 protein
gb|AAH86344.1|	4	Polr3a protein
gb|AAH88744.1|	7	MGC81803 protein
gb|AAH88828.1|	11	Xmad4 protein
gb|AAH90304.1|	5	Im:7150454 protein
gb|AAH90771.1|	17	Si:ch211-196f5.1 protein
gb|AAH90797.1|	9	Leprel2 protein
gb|AAH91724.1|	71	LOC733174 protein
gb|AAH92149.1|	2	Pik3r4 protein
gb|AAH92722.1|	12	LOC553360 protein
gb|AAH92837.1|	4	Zgc:110269
gb|AAH93327.1|	8	Ccdc5 protein
gb|AAH93554.1|	7	Unknown (protein for MGC:115326)
gb|AAH95873.1|	26	LOC562826 protein
gb|AAH97101.1|	7	Acox1 protein
gb|AAH98517.1|	61	Zgc:109736
gb|AAH99395.1|	9	Lsm14b protein
gb|AAI00568.1|	27	1810035L17Rik protein
gb|AAI04705.1|	9	Phldb1 protein
gb|AAI07641.1|	10	Lyricl protein
gb|AAI08030.1|	6	Ddx52 protein
gb|AAI10047.1|	11	F-box protein 31
gb|AAI13076.1|	18	NDST4 protein
gb|AAI21587.1|	6	gzf1 protein
gb|AAI22104.1|	36	LOC100003387 protein
gb|AAI22750.1|	7	LOC531467 protein
gb|AAI22751.1|	4	DNAJC21 protein
gb|AAI22970.1|	8	rad50 protein
gb|AAI24239.1|	1	LOC568811 protein
gb|AAI24604.1|	5	LOC571089 protein
gb|AAI25821.1|	8	Gpatch1 protein
gb|AAI27074.1|	8	Pik3cb protein
gb|AAI28614.1|	10	LOC560531 protein
gb|AAI29249.1|	5	LOC559027 protein
gb|AAI29453.1|	5	Zgc:158787
gb|AAI36647.1|	12	C4orf8 protein
gb|AAI42738.1|	22	Si:dkey-236e20.6
gb|AAI42796.1|	16	FNBP4 protein
gb|AAI42842.1|	5	LOC572121 protein
gb|AAI43723.1|	81	JMJD1C protein
gb|AAI50239.1|	4	Zgc:165612 protein
gb|AAI50406.1|	2	Zgc:171928 protein
gb|AAI52075.1|	17	LOC100000247 protein
gb|AAI53446.1|	22	Zgc:92610 protein
gb|AAI54304.1|	11	Methyltransferase like 3
gb|AAI55279.1|	5	SET domain containing 3
gb|AAI55280.1|	19	Zgc:56556 protein
gb|AAI55651.1|	14	LOC563316 protein
gb|AAI55845.1|	4	Zgc:175171 protein
gb|AAI57747.1|	22	LOC100137703 protein
gb|AAI60759.1|	26	LOC100158319 protein
gb|AAI61672.1|	5	LOC556726 protein
gb|AAI62777.1|	4	Zgc:194486
gb|AAI66050.1|	28	LOC100158447 protein
gb|AAI69263.2|	50	WD repeat domain 33 isoform 1
gb|AAI71118.1|	16	COMM domain containing 6
gb|AAI71455.1|	18	Smpd4 protein
gb|AAI72027.1|	5	Unknown (protein for MGC:198732)
gb|AAK00848.1|AF293342_1	11	RNF6 protein
gb|AAK16101.1|AF291875_1	5	RNA adenosine deaminase 1
gb|AAK18752.1|AF178982_1	16	putative G protein-coupled receptor GPCR1 precursor
gb|AAK73363.1|AF293463_1	12	interleukin-4 induced gene-1 protein
gb|AAL25337.1|	5	GH14130p
gb|AAL31484.1|AF375647_1	4	flightless I
gb|AAL32171.1|AF329945_2	4	chromosome 17 open reading frame 27
gb|AAL50567.1|AF411927_1	17	platelet-derived growth factor receptor beta 2
gb|AAL56618.1|AF456467_1	20	ADAM 19
gb|AAL66744.1|AF460241_1	22	C-type natriuretic peptide hormone
gb|AAL77034.1|AF467888_1	51	FLJ10193
gb|AAL79934.1|	8	immunoglobulin D heavy chain
gb|AAL86982.1|	822	anti-DNP immunoglobulin lambda x light chain
gb|AAM18478.1|AF483541_1	218	VHSV-induced protein
gb|AAM34208.1|AF503912_1	128	polyprotein
gb|AAM34664.1|AF506220_1	3	valyl-tRNA synthetase
gb|AAM73653.1|AF390032_1	99	caspase-1
gb|AAM95940.1|	9	homeodomain protein HOMEZ
gb|AAN02165.1|	411	reproduction regulator 2
gb|AAN15746.1|	10	putative nucleic acid binding protein
gb|AAN15747.1|	83	reverse transcriptase-like protein
gb|AAN60759.1|AF468196_1	9	putative glucuronosyltransferase
gb|AAO14997.1|	18	UBR1 E3a ligase
gb|AAO21207.1|	419	small inducible cytokine SCYA105
gb|AAP33156.1|	2034	interleukin-1b
gb|AAP58737.1|	235	C-type lectin receptor
gb|AAP58738.1|	48	C-type lectin receptor
gb|AAP78689.1|	7	retinoblastoma-associated protein
gb|AAQ08006.1|	223	X-box binding protein 1
gb|AAQ13590.1|AF163261_1	25	MSTP070
gb|AAQ14845.1|AF320775_1	1020	immunoglobulin heavy chain
gb|AAQ14846.1|AF320776_1	290	immunoglobulin heavy chain
gb|AAQ15226.1|AF370390_1	1	FP977
gb|AAQ16633.1|	30	c-fos
gb|AAQ18501.1|	21	transcription factor Sox4
gb|AAQ67702.1|	23	E-selectin
gb|AAR25675.1|	3	class I helical cytokine receptor member 12
gb|AAR25685.1|	4	class I helical cytokine receptor number 22
gb|AAR25686.1|	13	class I helical cytokine receptor number 23
gb|AAR25691.1|	2	class I helical cytokine receptor number 28
gb|AAR26011.1|	1929	cytochrome c oxidase subunit 2
gb|AAR82742.1|	9	SD08263p
gb|AAR83337.1|	103	TCR beta constant domain
gb|AAR88097.1|	30	tumor necrosis factor-alpha
gb|AAS17870.1|	39	Toll-like receptor 4
gb|AAS45170.1|	4	bloodthirsty
gb|AAS79348.1|	3	parkin
gb|AAS93620.1|	164	perforin
gb|AAT02181.1|	8	LMO7b
gb|AAT28394.1|	59	cytochrome c oxidase subunit II
gb|AAT28396.1|	1	cytochrome c oxidase subunit II
gb|AAT65502.1|	107	IL1-beta
gb|AAT68049.1|	16	RNA polymerase I 140 kDa subunit
gb|AAT71913.1|	62	ORF098R
gb|AAU00798.1|	2	hepcidin 5 precursor
gb|AAU21488.1|	5	TBT-binding protein
gb|AAU50545.1|	1	complement component C4
gb|AAV28076.1|	349	immunoglobulin delta heavy chain
gb|AAV39526.1|	1041	cytochrome b
gb|AAV80234.1|	10	matrix Gla protein
gb|AAV80770.1|	5	SP-A receptor subunit SP-R210 alphaS
gb|AAW82354.1|	123	leukocyte immune-type receptor 3
gb|AAX27872.2|	7	SJCHGC01222 protein
gb|AAX78209.1|	24	immunoglobulin mu heavy chain
gb|AAX78212.1|	32	immunoglobulin mu heavy chain
gb|AAY30308.1|	7	M protein
gb|AAY41057.1|	27	unknown
gb|AAY79280.1|	88	multi-transmembrane domain immunoglobulin
gb|AAY79288.1|	11	T cell receptor alpha chain
gb|AAY79308.1|	15	SOS response Ada system protein
gb|AAY79317.1|	66	schwannoma-associated protein-like protein
gb|AAY79325.1|	114	hypothetical protein
gb|AAY79341.1|	1164	unknown protein
gb|AAY79343.1|	94	unknown protein
gb|AAZ29603.1|	4	pepsinogen
gb|ABB05054.1|	140	caspase-1
gb|ABB71125.1|	14	prominin-like protein
gb|ABB89214.1|	1	FcRI
gb|ABC25501.1|	63	Sf3a2
gb|ABC54567.1|	62	jumonji domain containing 1A
gb|ABC69049.1|	923	chemokine CXC-like protein
gb|ABC75568.1|	10	hypothetical protein
gb|ABC75579.1|	5	acyl-CoA hydrolase
gb|ABD15131.1|	2	ets family transcription factor ELF2C
gb|ABD32158.1|	6	hypoxia-inducible factor 1 alpha
gb|ABD38643.1|	1	olfactomedin 4-like protein precursor
gb|ABD61724.1|	25	IL-8 receptor protein
gb|ABD83886.1|	43	NOD3 protein-like
gb|ABD83929.1|	4	epithelial membrane protein-2-like
gb|ABE02825.1|	49	drtp1
gb|ABE02826.1|	2609	chemokine CC-like protein
gb|ABE98234.1|	107	protein-arginine deiminasae type II-like
gb|ABF22369.1|	5	oxysterol-binding protein-like protein 3
gb|ABF72900.1|	110	deoxyribonuclease II-like
gb|ABG23471.1|	7	integrin subunit alpha 9
gb|ABG37787.1|	144	CD59
gb|ABG67070.1|	12	inositol 1,4,5-triphosphate receptor, type 3
gb|ABG77853.1|	74	cytochrome c oxidase subunit 1
gb|ABG81104.1|	11	chemokine receptor type 5
gb|ABG91803.1|	43	putative immunoglobulin mu heavy chain
gb|ABH09030.1|	34	immunoglobulin mu heavy chain
gb|ABI16036.1|	114	leukocyte immune-type receptor TS32.15 L1.1a
gb|ABJ97062.1|	32	glucose-6-phosphate dehydrogenase
gb|ABJ98683.1|	3	gemin 7
gb|ABK63483.1|	11	interferon regulatory factor 1
gb|ABM53182.1|	137	CD79a
gb|ABM53263.1|	24	immunoglobulin heavy chain variable region
gb|ABM54303.1|	330	FMNL2
gb|ABM68026.1|	14	cytokine-inducible SH2-containing protein
gb|ABM92962.1|	12	major histocompatibility complex class Ia chain
gb|ABN14965.1|	114	small GTPase RhoA
gb|ABN42506.1|	14	interferon regulatory factor 2b
gb|ABN80434.1|	740	immunoglobulin light chain isotype 2
gb|ABO13874.1|	31	ZNF384
gb|ABO25842.1|	8	gag-pro-pol polyprotein
gb|ABO72253.1|	4	T cell receptor alpha
gb|ABP65284.1|	17	ugly duckling
gb|ABQ22386.1|	15	WD repeat protein 13-like protein
gb|ABQ22514.1|	6	arylsulfatase A precursor-like protein
gb|ABQ22528.1|	11	sorting nexin 14-like protein
gb|ABQ22637.1|	7	autophagy related protein 7-like protein
gb|ABQ59678.1|	21	vacuolar protein sorting 52
gb|ABR10920.1|	33	prolactin receptor 1
gb|ABR13245.1|	2	immunoglobulin light chain
gb|ABR13655.1|	7	NBC-like protein 3
gb|ABR24505.1|	40	ASC
gb|ABR26888.1|	17	immunoglobulin mu heavy chain
gb|ABU24329.1|	18	connective tissue growth factor
gb|ABV44359.1|	7	ATP synthase F0 subunit 6
gb|ABV57765.1|	1605	C1q-like-1
gb|ABV60623.1|	157	T cell receptor beta chain constant region
gb|ABW04147.1|	54	TRK-fused gene protein
gb|ABW74641.1|	3	immunoglobulin light chain
gb|ABW81216.1|	449	immunoglobulin M heavy chain secreted form
gb|ABW84004.1|	23	p65 transcription factor
gb|ABW90106.1|	221	immunoglobulin M heavy chain secreted form
gb|ABY26093.1|	20	cytochrome P450
gb|ABY66613.1|	54	cytochrome oxidase subunit I
gb|ABY70713.2|	3	DOCK10.2
gb|ABY87189.1|	267	interferon-gamma receptor 2
gb|ACA51851.1|	13	lipin 2
gb|ACB38106.1|	64	cytochrome b
gb|ACB88892.1|	4	mediator complex subunit MED16 variant MED16_i13
gb|ACF09468.1|	25	pentapeptide repeat protein
gb|ACF33517.1|	9	nuclear factor of activated T-cells 4
gb|ACF39466.1|	27	putative pentraxin
gb|ACF39475.1|	109	putative pentraxin
gb|ACF47669.1|	10	dystrobrevin binding protein 1
gb|ACF54620.1|	549	cystatin
gb|ACF57822.1|	7	putative toll-like receptor 2
gb|ACH73109.1|	17	cytochrome oxidase subunit II
gb|ACH85274.1|	6	ligase III DNA ATP-dependent-like
gb|ACH85326.1|	65	tumor protein p53 inducible nuclear protein 2-like
gb|ACI02694.1|	14	glucan 1,4-alpha-branching enzyme 1
gb|ACI29955.1|	3	truncated Sox17 protein
gb|ACI33259.1|	3	Ornithine aminotransferase, mitochondrial precursor
gb|ACI33486.1|	86	Transcription factor AP-1
gb|ACI34307.1|	29	ATP synthase-coupling factor 6, mitochondrial precursor
gb|ACI66135.1|	35	Cytochrome c oxidase polypeptide VIIb, mitochondrial precursor
gb|ACI66645.1|	17	Centrosomal protein of 27 kDa
gb|ACI66677.1|	85	T-cell surface antigen CD2 precursor
gb|ACI66820.1|	33	ATP synthase subunit f, mitochondrial
gb|ACI67031.1|	272	Regulator of G-protein signaling 1
gb|ACI67071.1|	44	SLAM family member 8 precursor
gb|ACI67132.1|	279	Butyrophilin subfamily 1 member A1 precursor
gb|ACI67164.1|	8	Caspase-1 precursor
gb|ACI67485.1|	85	Immunoglobulin superfamily member 6 precursor
gb|ACI67670.1|	103	Transmembrane protein C9orf91 homolog
gb|ACI67807.1|	21	CCDC32
gb|ACI67923.1|	264	C-type lectin domain family 4 member E
gb|ACI68006.1|	601	15.5 kDa protein
gb|ACI68087.1|	16	Apoptosis-associated speck-like protein containing a CARD
gb|ACI68246.1|	116	Membrane-spanning 4-domains subfamily A member 8A
gb|ACI68298.1|	154	CD209 antigen-like protein D
gb|ACI68346.1|	85	Trafficking protein particle complex subunit 5
gb|ACI68460.1|	19	39S ribosomal protein L44, mitochondrial precursor
gb|ACI68475.1|	54	RING finger protein 4
gb|ACI68594.1|	4272	14 kDa transmembrane protein
gb|ACI68870.1|	33	ATP synthase lipid-binding protein, mitochondrial precursor
gb|ACI68901.1|	31	Replication factor C subunit 2
gb|ACI68995.1|	56	T-cell receptor beta chain T17T-22 precursor
gb|ACI69114.1|	41	T-cell receptor alpha chain V region RL-5 precursor
gb|ACI69403.1|	21	Caspase-1 precursor
gb|ACI69511.1|	40	GTPase IMAP family member 4
gb|ACI69964.1|	154	SLAM family member 8 precursor
gb|ACJ23858.1|	27	double-stranded RNA-dependent protein kinase
gb|ACJ53922.1|	39	eukaryotic translation initiation factor 1A domain
gb|ACJ64350.1|	14	predicted G-protein coupled receptor
gb|ACJ65023.1|	56	CC chemokine
gb|ACK37826.1|	10	putative glutamyl-prolyl tRNA synthetase
gb|ACK44252.1|	21	DEP domain containing 5 isoform 1 (predicted)
gb|ACK75717.1|	3	signal transducer and activator of transcription 5b
gb|ACL81479.1|	25	CYP1B1 protein
gb|ACL98115.1|	187	VHSV-induced protein
gb|ACM08393.1|	17	Lin-7 homolog B
gb|ACM08817.1|	211	C-C motif chemokine 20 precursor
gb|ACM09267.1|	89	28S ribosomal protein S12, mitochondrial precursor
gb|ACM09412.1|	175	T-cell receptor alpha chain C region
gb|ACM24795.1|	1	immunoglobulin mu heavy chain precursor
gb|ACM45227.1|	49	NLRC5 receptor
gb|ACN10126.1|	2567	High affinity immunoglobulin gamma Fc receptor I precursor
gb|ACN10169.1|	2	rRNA methyltransferase 1, mitochondrial precursor
gb|ACN10362.1|	2	High affinity immunoglobulin gamma Fc receptor I precursor
gb|ACN10491.1|	2	Polypyrimidine tract-binding protein 2
gb|ACN10643.1|	7	Ankyrin repeat domain-containing protein 10
gb|ACN10676.1|	156	Butyrophilin subfamily 1 member A1 precursor
gb|ACN10695.1|	4	N-arachidonyl glycine receptor
gb|ACN10775.1|	103	Rho GTPase-activating protein 15
gb|ACN10864.1|	8	Vacuolar protein sorting-associated protein 41 homolog
gb|ACN10880.1|	51	Krueppel-like factor 6
gb|ACN11004.1|	32	Lysosome-associated membrane glycoprotein 2 precursor
gb|ACN11312.1|	416	Complement C1q subcomponent subunit C precursor
gb|ACN11394.1|	12	Ras association domain-containing protein 1
gb|ACN11405.1|	4	Proline-rich protein 5
gb|ACN11418.1|	20	Leukotriene B4 receptor 1
gb|ACN11476.1|	7	Caprin-1
gb|ACN58610.1|	30	39S ribosomal protein L12, mitochondrial precursor
gb|ACN58619.1|	20	RNA-binding protein 5
gb|ACN60187.1|	1	Periostin precursor
gb|ACN60311.1|	3	Granulins precursor
gb|ACN60316.1|	27	Hypoxia up-regulated protein 1 precursor
gb|ACN60320.1|	12	Zinc finger CCHC domain-containing protein 6
gb|ACN60342.1|	9	Histone-lysine N-methyltransferase, H3 lysine-9 specific 3
gb|ACN64942.1|	37	interleukin-1 receptor activated kinase 1
gb|ACN78498.1|	44	putative reverse transcriptase
gb|ACO07950.1|	66	NADH dehydrogenase iron-sulfur protein 7, mitochondrial precursor
gb|ACO08117.1|	69	Hepatitis B virus X-interacting protein homolog
gb|ACO08628.1|	40	39S ribosomal protein L47, mitochondrial precursor
gb|ACO08943.1|	5	Platelet glycoprotein IX precursor
gb|ACO08953.1|	11	Leukotriene B4 receptor 1
gb|ACO09143.1|	130	C8orf4 homolog
gb|ACO09473.1|	30	P2Y purinoceptor 13
gb|ACO09520.1|	48	Heat shock protein 67B2
gb|ACO09541.1|	117	Tumor protein p53-inducible nuclear protein 2
gb|ACO09742.1|	22	Ribonuclease P/MRP protein subunit POP5
gb|ACO09745.1|	241	Osteopetrosis-associated transmembrane protein 1 precursor
gb|ACO09806.1|	156	Mitochondrial import inner membrane translocase subunit Tim8 A
gb|ACO09943.1|	788	CD9 antigen
gb|ACO10558.1|	23	Carbohydrate sulfotransferase 11
gb|ACO10805.1|	459	Tetraspanin-8
gb|ACO13294.1|	3	Syndecan-2-A precursor
gb|ACO13305.1|	10	Nuclear protein 1
gb|ACO13618.1|	8	LYR motif-containing protein ENSP00000368165
gb|ACO13631.1|	33	C-type lectin domain family 4 member E
gb|ACO13658.1|	9	Sphingosylphosphorylcholine receptor
gb|ACO13884.1|	230	Interleukin-8 precursor
gb|ACO13996.1|	17	Signal transducer and activator of transcription 1
gb|ACO14103.1|	4	Vesicle-associated membrane protein-associated protein A
gb|ACO14150.1|	2	Ig lambda chain V-I region MEM
gb|ACO14173.1|	32	C16orf53 homolog
gb|ACO14310.1|	28	Jeltraxin precursor
gb|ACO14323.1|	89	C-C motif chemokine 8 precursor
gb|ACO15140.1|	166	Deoxynucleotidyltransferase terminal-interacting protein 1
gb|ACO51230.1|	61	complement C4-1
gb|ACO51862.1|	5	Transposable element Tc1 transposase
gb|ACO82045.1|	5	C-type lectin 12
gb|ACO83130.1|	62	natural killer cell lectin-like receptor
gb|ACP19736.1|	15	bcl2
gb|ACP31280.1|	1	NADH dehydrogenase subunit 1
gb|ACQ57851.1|	9	TPA-induced transmembrane protein homolog
gb|ACQ57931.1|	20	LIM and SH3 domain protein 1
gb|ACQ57962.1|	12	TP53RK-binding protein
gb|ACQ58000.1|	10	Ecto-ADP-ribosyltransferase 5 precursor
gb|ACQ58070.1|	23	Nucleolar protein 12
gb|ACQ58151.1|	31	Deoxyribonuclease-2-alpha precursor
gb|ACQ58186.1|	60	T-cell surface glycoprotein CD3 gamma chain precursor
gb|ACQ58265.1|	35	Transmembrane protein 14A
gb|ACQ58280.1|	6	C20orf108
gb|ACQ58308.1|	12	CDGSH iron sulfur domain-containing protein 1
gb|ACQ58334.1|	1	Whey acidic protein precursor
gb|ACQ58405.1|	6	Coiled-coil domain-containing protein 109B
gb|ACQ58419.1|	5	FAM98B
gb|ACQ58434.1|	104	C-Myc-binding protein
gb|ACQ58459.1|	6	28S ribosomal protein S17, mitochondrial precursor
gb|ACQ58646.1|	8	Lipopolysaccharide-induced tumor necrosis factor-alpha factor homolog
gb|ACQ58692.1|	6	Transmembrane protein LOC124446
gb|ACQ58797.1|	220	Prefoldin subunit 4
gb|ACQ58832.1|	10	dopey-1
gb|ACQ58900.1|	2	Cytotoxic and regulatory T-cell molecule precursor
gb|ACQ58915.1|	8	Granzyme BG,H precursor
gb|ACQ58955.1|	40	Mitochondrial 28S ribosomal protein S36
gb|ACQ59055.1|	189	C-X-C motif chemokine 10 precursor
gb|ACQ59070.1|	5	Apoptosis-associated speck-like protein containing a CARD
gb|ACR54127.1|	9	cathepsin L
gb|ACS13728.1|	4	serine/threonine-protein kinase WNK1 2
gb|ACT79640.1|	122	transposase
gb|ACU00370.1|	52	ATP synthase F0 subunit 6
gb|ACU12483.1|	1	tyrosine kinase 2
gb|ACU12488.1|	30	signal transducer and activator of transcription 6
gb|ACU56346.1|	3	NADH dehydrogenase subunit 2
gb|ACX35616.1|	24	AAA domain containing 2 isoform CRA_a
gb|ACX53265.1|	8	aryl hydrocarbon receptor nuclear translocator
gb|ACX71753.1|	12	nucleotide-binding oligomerization domain-2
gb|ACY54772.1|	143	T-cell receptor beta
gb|ACY66646.1|	304	C-type lectin A
gb|ACY78226.1|	5	calpain-3
gb|ACZ54909.1|	25	immunoglobulin Z heavy chain
gb|ACZ58353.1|	394	cell adhesion molecule 3 isoform 1
gb|ADB22613.1|	1	nodal modulator-like protein
gb|ADC93707.1|	4	peptidoglycan recognition protein L1
gb|ADD59859.1|	75	immunglobulin tau-5 heavy chain constant region
gb|ADD59865.1|	19	IGHBV15-03
gb|ADE75397.1|	170	interferon regulatory factor 1
gb|ADF87563.1|	3	atrogin
gb|ADG29120.1|	85	systemic RNAi deficient-1
gb|ADG29178.1|	15	tryptase-2 precursor
gb|ADG36636.1|	19	karyopherin beta 1
gb|ADG85728.1|	28	caspase 10
gb|ADG85729.1|	244	interferon gamma receptor 1
gb|DAA18350.1|	4	putative rRNA methyltransferase 3
gb|DAA28388.1|	17	F-box and leucine-rich repeat protein 5
gb|DAA31613.1|	11	protein GPR89
gb|EAW50519.1|	4	DORA reverse strand protein 1, isoform CRA_c
gb|EAW63196.1|	9	hook homolog 3 (Drosophila), isoform CRA_a
gb|EAW66022.1|	1	receptor-interacting serine-threonine kinase 3, isoform CRA_b
gb|EAW66099.1|	58	ring finger protein 31, isoform CRA_e
gb|EAW67217.1|	119	ankyrin repeat and kinase domain containing 1, isoform CRA_b
gb|EAW69081.1|	7	DENN/MADD domain containing 1C, isoform CRA_b
gb|EAW73356.1|	13	hCG2039433, isoform CRA_k
gb|EAW77420.1|	6	Dmx-like 2, isoform CRA_a
gb|EAW79199.1|	11	DnaJ (Hsp40) homolog, subfamily C, member 13, isoform CRA_b
gb|EAW82169.1|	13	poly (ADP-ribose) polymerase family, member 10
gb|EAW82391.1|	7	mannosidase, alpha, class 2B, member 2, isoform CRA_c
gb|EAW84348.1|	3	TRM1 tRNA methyltransferase 1 homolog (S. cerevisiae), isoform CRA_d
gb|EAW85021.1|	63	px19-like protein, isoform CRA_a
gb|EAW94391.1|	5	transmembrane protein 49, isoform CRA_b
gb|EAW94870.1|	13	KIAA0090, isoform CRA_a
gb|EAW97888.1|	27	G protein-coupled receptor kinase interactor 2, isoform CRA_c
gb|EAW99873.1|	7	hypothetical protein LOC554251
gb|EAX02416.1|	42	adaptor-related protein complex 2, alpha 2 subunit, isoform CRA_a
gb|EAX05654.1|	4	ankyrin repeat domain 17, isoform CRA_a
gb|EAX10918.1|	7	hCG2040882
gb|EAZ07757.1|	18	hypothetical protein OsI_30011
gb|EDL00497.1|	6	pam, highwire, rpm 1, isoform CRA_b
gb|EDL00515.1|	18	RNA binding motif protein 26, isoform CRA_a
gb|EDL01728.1|	13	mCG18121, isoform CRA_c
gb|EDL03822.1|	26	transmembrane protein 50B, isoform CRA_a
gb|EDL04285.1|	23	YY1 associated factor 2
gb|EDL04533.1|	6	RIKEN cDNA 2310042L06, isoform CRA_e
gb|EDL04979.1|	7	CD164 antigen
gb|EDL09825.1|	7	mCG6024, isoform CRA_c
gb|EDL11296.1|	20	CCCTC-binding factor, isoform CRA_d
gb|EDL12848.1|	8	vacuolar protein sorting 53 (yeast), isoform CRA_b
gb|EDL14548.1|	22	carbohydrate sulfotransferase 10, isoform CRA_a
gb|EDL15400.1|	148	F-box and WD-40 domain protein 7, archipelago homolog (Drosophila), isoform CRA_b
gb|EDL22515.1|	50	BCL2/adenovirus E1B interacting protein 1, NIP1, isoform CRA_c
gb|EDL24435.1|	45	MON2 homolog (yeast), isoform CRA_a
gb|EDL24728.1|	3	mCG117568, isoform CRA_a
gb|EDL26074.1|	11	mCG133176
gb|EDL26888.1|	92	RIKEN cDNA 2010311D03, isoform CRA_c
gb|EDL28023.1|	9	ubiquitin protein ligase E3 component n-recognin 1
gb|EDL31538.1|	14	mCG13368, isoform CRA_a
gb|EDL32334.1|	6	mCG51905
gb|EDL34625.1|	11	transmembrane channel-like gene family 6, isoform CRA_c
gb|EDL37373.1|	3	solute carrier family 4 (anion exchanger), member 1, adaptor protein, isoform CRA_b
gb|EDL39461.1|	71	mCG8544
gb|EDL40735.1|	8	glycoprotein m6b, isoform CRA_c
gb|EDL76734.1|	6	dopey family member 2 (predicted), isoform CRA_a
gb|EDL79042.1|	13	serine/threonine kinase 39, STE20/SPS1 homolog (yeast), isoform CRA_b
gb|EDL79966.1|	5	rCG26968
gb|EDL81722.1|	12	similar to hypothetical protein FLJ20950 (predicted)
gb|EDL87309.1|	313	G protein-coupled receptor 97 (predicted)
gb|EDL88964.1|	17	rCG42310
gb|EDL90147.1|	21	L-amino acid oxidase 1 (predicted), isoform CRA_b
gb|EDL94319.1|	5	meningioma expressed antigen 5 (hyaluronidase), isoform CRA_a
gb|EDL96425.1|	18	similar to Ab1-133
gb|EDL96476.1|	14	solute carrier family 12, (potassium-chloride transporter) member 5, isoform CRA_a
gb|EDL97279.1|	5	rCG60747
gb|EDL98127.1|	10	ninjurin 1, isoform CRA_b
gb|EDM00370.1|	28	rCG36048, isoform CRA_a
gb|EDM02752.1|	1	rCG62307
gb|EDM03116.1|	18	DEAD (Asp-Glu-Ala-Asp) box polypeptide 1, isoform CRA_c
gb|EDM11834.1|	14	rCG47422
gb|EDM12180.1|	161	rCG47614, isoform CRA_c
gb|EDM12391.1|	133	polymerase (DNA-directed), delta 4, isoform CRA_a
gb|EDM17928.1|	390	eukaryotic translation initiation factor 3, subunit 5 (epsilon) (predicted), isoform CRA_c
gb|EEH44696.1|	4	conserved hypothetical protein
gb|EEH54771.1|	6	predicted protein
gb|EEH58299.1|	3	predicted protein
gb|EET89638.1|	23	prolyl-tRNA synthetase
gb|EEU43876.1|	11	hypothetical protein NECHADRAFT_74128
gb|EEY56040.1|	2	conserved hypothetical protein
gb|EEY59224.1|	8	neutral alpha-glucosidase, putative
gb|EEY67265.1|	68	glucosylceramidase, putative
gb|EFA00365.1|	37	hypothetical protein TcasGA2_TC003207
gb|EFA08313.1|	6	hypothetical protein TcasGA2_TC005949
gb|EFA13536.1|	46	hypothetical protein TcasGA2_TC005054
gb|EFA75279.1|	47	RING zinc finger-containing protein
gb|EFA86484.1|	716	hypothetical protein PPL_00278
gb|EFB13044.1|	4	hypothetical protein PANDA_014792
gb|EFB13916.1|	89	hypothetical protein PANDA_009329
gb|EFB14266.1|	23	hypothetical protein PANDA_004916
gb|EFB16009.1|	7	hypothetical protein PANDA_015049
gb|EFB16074.1|	64	hypothetical protein PANDA_010596
gb|EFB16344.1|	7	hypothetical protein PANDA_006124
gb|EFB17611.1|	7	hypothetical protein PANDA_009960
gb|EFB17996.1|	7	hypothetical protein PANDA_006216
gb|EFB18151.1|	29	hypothetical protein PANDA_019603
gb|EFB19185.1|	10	hypothetical protein PANDA_000627
gb|EFB19237.1|	41	hypothetical protein PANDA_014381
gb|EFB19822.1|	7	hypothetical protein PANDA_018648
gb|EFB19941.1|	11	hypothetical protein PANDA_004978
gb|EFB20259.1|	79	hypothetical protein PANDA_011207
gb|EFB20589.1|	28	hypothetical protein PANDA_020927
gb|EFB21031.1|	264	hypothetical protein PANDA_000393
gb|EFB21056.1|	13	hypothetical protein PANDA_019111
gb|EFB21685.1|	4	hypothetical protein PANDA_015619
gb|EFB24144.1|	19	hypothetical protein PANDA_011402
gb|EFB24454.1|	1	hypothetical protein PANDA_002098
gb|EFB26354.1|	27	hypothetical protein PANDA_002776
gb|EFB26801.1|	150	hypothetical protein PANDA_002623
gb|EFB27177.1|	3	hypothetical protein PANDA_001144
gb|EFB27538.1|	15	hypothetical protein PANDA_008157
gb|EFB29418.1|	21	hypothetical protein PANDA_008755
NM_001001399	181	signal sequence receptor, beta
NM_001001401	176	inner membrane protein, mitochondrial (mitofilin)
NM_001001403	13	ATPase type 13A
NM_001001404	73	Voltage-dependent anion channel 1
NM_001001408	17	phosphoglycerate mutase 1, like (pgam1l)
NM_001001409	7633	actin, alpha, cardiac muscle 1a
NM_001001589	63	ubiquinol-cytochrome c reductase core protein II
NM_001001590	1150	ribosomal protein L3
NM_001001591	14	solute carrier family 39 (zinc transporter), member 6
NM_001001593	44281	ribosomal protein L23a
NM_001001594	1065	capping protein (actin filament), gelsolin-like
NM_001001724	21	translocase of outer mitochondrial membrane 22 homolog
NM_001001729	285	RAP2B, member of RAS oncogene family
NM_001001817	355	galactoside-binding soluble lectin 9
NM_001001818	912	guanine nucleotide binding protein (G protein), alpha inhibiting activity polypeptide 2, like
NM_001001819	15903	ribosomal protein S15
NM_001001822	111	phosphatase and tensin homolog (mutated in multiple advanced cancers 1)
NM_001001823	20	Tudor domain-containing protein 3
NM_001001825	12	biglycan
NM_001001826	58	cysteine rich protein 61
NM_001001828	27	ring finger protein 114
NM_001001832	11	Intraflagellar transport protein 57 homolog
NM_001001834	8	intraflagellar transport protein 52
NM_001001836	61	hypothetical protein LOC415096
NM_001001838	4	mitochondrial topoisomerase I (top1mt), nuclear gene encoding mitochondrial protein
NM_001001839	248	v-rel reticuloendotheliosis viral oncogene homolog A
NM_001001840	518	nuclear factor of kappa light polypeptide gene enhancer in B-cells 2, p49/p100
NM_001001841	296	v-rel reticuloendotheliosis viral oncogene homolog
NM_001001844	67	CCCTC-binding factor (zinc finger protein)
NM_001001846	34	purine-rich element binding protein A
NM_001001847	6	popeye domain containing 1
NM_001001886	14	ubiquitin specific peptidase 25
NM_001001889	264	catenin, beta 2
NM_001001940	3934	coatomer protein complex, subunit beta 2
NM_001001941	175	coatomer protein complex, subunit alpha
NM_001001942	155	secreted acidic cysteine rich glycoprotein
NM_001001944	62	5'-3' exoribonuclease 2
NM_001001946	58	alcohol dehydrogenase 8b
NM_001001948	60	zgc:77551 (zgc:77551)
NM_001001949	1358	granulin-a
NM_001001951	10	UBX domain containing 7
NM_001002013	143	coatomer protein complex, subunit beta 1
NM_001002037	147	Hepatoma-derived growth factor-related protein 2 (HRP-2)
NM_001002040	192	cyclin-dependent kinase inhibitor 1C (p57, Kip2)
NM_001002042	31	Myb-binding protein 1A-like protein
NM_001002046	100	blocked early in transport 1 homolog
NM_001002047	41	steroid receptor RNA activator 1
NM_001002048	43	aldo-keto reductase family 1, member B1 (aldose reductase)
NM_001002050	181	Protein CWC15 homolog
NM_001002051	132	syntaxin 12
NM_001002053	42	splicing factor, arginine/serine-rich 3a
NM_001002055	74	COP9 signalosome complex subunit 2 (Signalosome subunit 2)
NM_001002056	59	hypoxanthine phosphoribosyltransferase 1, like
NM_001002057	74	N-acetylglucosamine-1-phosphate transferase, gamma subunit
NM_001002058	57	SUMO-activating enzyme subunit 1 (Ubiquitin-like 1-activating enzyme E1A)
NM_001002060	36	eukaryotic translation initiation factor 2B, subunit 1 alpha
NM_001002061	44	ras-related C3 botulinum toxin substrate 2 (rho family, small GTP binding protein Rac2)
NM_001002062	41	glycogenin, like
NM_001002064	283	proteasome (prosome, macropain) 26S subunit, ATPase, 3
NM_001002065	50	peptidylprolyl isomerase D
NM_001002067	297	splicing factor 3B
NM_001002068	426	Cytochrome c
NM_001002069	92	ribosomal protein L37
NM_001002070	216	proliferation-associated 2G4, a
NM_001002072	343	ubiquitin-conjugating enzyme E2L 3
NM_001002073	337	vesicle-associated membrane protein 3 (cellubrevin)
NM_001002078	346	ribosomal protein L39
NM_001002079	6912	ribosomal protein S13
NM_001002082	209	signal sequence receptor, delta
NM_001002084	39	Mediator of RNA polymerase II transcription subunit 6 (Mediator complex subunit 6)
NM_001002085	23	slow-specific troponin C
NM_001002086	50	nudix-type motif 5
NM_001002089	50	tumor susceptibility gene 101
NM_001002090	19	chromobox homolog 1b
NM_001002094	110	methionine sulfoxide reductase B3
NM_001002096	105	Protein YIPF6 (YIP1 family member 6)
NM_001002097	8	Probable protein BRICK1
NM_001002098	5	transmembrane protein 19
NM_001002099	320	solute carrier family 25 (mitochondrial carrier; oxoglutarate carrier), member 11
NM_001002103	78	autophagy-related 4C-like
NM_001002104	10	LysM and putative peptidoglycan-binding domain-containing protein 3
NM_001002105	53	CDK5 regulatory subunit associated protein 3
NM_001002106	274	ribosomal protein L5
NM_001002111	134	male-enhanced antigen
NM_001002112	92	proteasome (prosome, macropain) 26S subunit, non-ATPase, 4a (psmd4a)
NM_001002114	1117	actin related protein 2/3 complex, subunit 3
NM_001002116	163	LUC7-like
NM_001002118	227	hypothetical protein LOC415208
NM_001002126	40	guanylate kinase
NM_001002128	152	farnesyltransferase, CAAX box, beta
NM_001002130	50	mannose-P-dolichol utilization defect 1b
NM_001002131	169	proteasome 26S non-ATPase subunit 8
NM_001002132	6	Lipid phosphate phosphatase-related protein type 1
NM_001002135	40	transmembrane protein 77
NM_001002137	69	hypothetical protein LOC415227
NM_001002139	22	ribosomal protein L11
NM_001002143	4	dehydrogenase/reductase (SDR family) member 11b
NM_001002144	43	Mediator of RNA polymerase II transcription subunit 22 (Mediator complex subunit 22)(Surfeit locus protein 5)
NM_001002145	46	calcium binding protein 39
NM_001002146	13	peptidylprolyl isomerase-like 3
NM_001002147	327	D-dopachrome tautomerase
NM_001002151	11	Calumenin-A Precursor
NM_001002152	602	RAP1A, member of RAS oncogene family
NM_001002155	8708	ribosomal protein L21
NM_001002156	125	DCN1, defective in cullin neddylation 1, domain containing 2
NM_001002157	223	isocitrate dehydrogenase 3, beta subunit
NM_001002158	5	reticulocalbin 3, EF-hand calcium binding domain
NM_001002160	79	Ribosome production factor 1 (Ribosome biogenesis protein RPF1)(Brix domain-containing protein 5)
NM_001002163	765	hypothetical protein LOC415253
NM_001002166	18	Lysine-specific demethylase 5B-B (EC 1.14.11.-)(Histone demethylase JARID1B-B)(Jumonji/ARID domain-containing protein 1B-B)
NM_001002168	6	RanBP-type and C3HC4-type zinc finger containing 1
NM_001002169	485	spermidine/spermine N1-acetyltransferase
NM_001002170	23	hypothetical protein LOC431717
NM_001002178	23	hypothetical protein LOC431725
NM_001002181	216	methylenetetrahydrofolate dehydrogenase 2
NM_001002186	219	Tetraspanin-9 (Tspan-9)
NM_001002191	431	MOB1, Mps One Binder kinase activator-like 2C
NM_001002192	231	Cytidine monophosphate-N-acetylneuraminic acid hydroxylase (CMP-N-acetylneuraminic acid hydroxylase)(EC 1.14.18.2)(CMP-Neu5Ac hydroxylase)(CMP-NeuAc hydroxylase)(CMP-N-acetylneuraminate monooxygenase)
NM_001002193	7	hypothetical protein LOC431740
NM_001002196	70	Mannose-1-phosphate guanyltransferase alpha-A (EC 2.7.7.13)(GTP-mannose-1-phosphate guanylyltransferase subunit alpha-A)(GDP-mannose pyrophosphorylase A-A)
NM_001002198	3	BTB (POZ) domain containing 9
NM_001002199	110	hypothetical protein LOC431746
NM_001002200	4	TruB pseudouridine (psi) synthase homolog 2
NM_001002203	26	Protein FAM32A-like
NM_001002204	29	Pre-mRNA-splicing factor 18 (PRP18 homolog)
NM_001002207	12	acetyl-Coenzyme A acyltransferase 1
NM_001002209	14	Rab9 effector protein with Kelch motifs
NM_001002212	69	protease, serine, 35
NM_001002215	5	hypothetical protein LOC431762
NM_001002216	249	growth arrest and DNA-damage-inducible, alpha
NM_001002217	439	carboxypeptidase A4
NM_001002218	41	zgc:77060 (zgc:77060)
NM_001002220	60	dynactin 3 (p22)
NM_001002221	10	hypothetical protein LOC431768
NM_001002226	160	Enolase-phosphatase E1 (EC 3.1.3.77)(2,3-diketo-5-methylthio-1-phosphopentane phosphatase)(MASA homolog)
NM_001002227	444	biglycan
NM_001002228	273	Rhomboid family member 1
NM_001002297	183	Guanine nucleotide-binding protein-like 3 (Nucleostemin-like protein)
NM_001002301	1	PR domain containing 5
NM_001002304	152	twinfilin, actin-binding protein, homolog 1b
NM_001002305	9	zgc:92022 (zgc:92022)
NM_001002306	75	mitochondrial ribosomal protein S33
NM_001002312	1	Intraflagellar transport protein 172 homolog
NM_001002314	21	hypermethylated in cancer 1
NM_001002315	102	Malcavernin (Cerebral cavernous malformations protein 2 homolog)(Valentine)
NM_001002316	55	LTV1 homolog (S. cerevisiae) (ltv1)
NM_001002317	31	polymerase (RNA) II (DNA directed) polypeptide D
NM_001002321	16	tRNA methyltransferase 61 homolog A
NM_001002322	77	Zinc transporter 5 (ZnT-5)(Solute carrier family 30 member 5)
NM_001002325	133	retinol dehydrogenase 12
NM_001002327	68	suppression of tumorigenicity 5
NM_001002328	11	emopamil binding protein (sterol isomerase)
NM_001002330	1	Ubiquitin-conjugating enzyme E2 Z (EC 6.3.2.19)(Ubiquitin-protein ligase Z)(Ubiquitin carrier protein Z)
NM_001002333	105	syntaxin 5
NM_001002337	82	HCLS1 associated protein X-1
NM_001002338	10	patatin-like phospholipase domain containing 2
NM_001002339	94	ADP-ribosylation factor-like 5A
NM_001002342	48	Nuclear prelamin A recognition factor
NM_001002344	174	hypothetical protein LOC436616
NM_001002346	74	Voltage-gated hydrogen channel 1 (Hydrogen voltage-gated channel 1)(HV1)
NM_001002351	5	prenyl (decaprenyl) diphosphate synthase, subunit 2
NM_001002353	153	DnaJ (Hsp40) homolog, subfamily B, member 6
NM_001002354	6	bisphosphate nucleotidase 1
NM_001002355	106	zgc:92139 (zgc:92139)
NM_001002356	72	Nogo-B receptor Precursor (NgBR)(Nuclear undecaprenyl pyrophosphate synthase 1 homolog)
NM_001002360	80	Solute carrier family 25 member 40
NM_001002364	11	hypothetical protein LOC436637
NM_001002365	64	K(lysine) acetyltransferase 5
NM_001002366	114	tight junction protein 2b
NM_001002368	300	cathepsin L.1
NM_001002369	110	aldo-keto reductase family 7, member A2
NM_001002374	20	aldehyde dehydrogenase 6A1
NM_001002375	100	RD RNA binding protein
NM_001002376	411	hypothetical protein LOC436649
NM_001002378	2	ferritin heavy chain
NM_001002379	9	hypothetical protein LOC436652
NM_001002380	6	Cleft lip and palate transmembrane protein 1-like protein (CLPTM1-like protein)
NM_001002382	54	RNA binding motif protein 34
NM_001002384	53	cleavage and polyadenylation specific factor 2 (cpsf2), mRNA
NM_001002386	245	lysyl-tRNA synthetase
NM_001002390	153	zgc:92045 (zgc:92045)
NM_001002393	28	Coiled-coil domain-containing protein 75
NM_001002399	86	pyruvate dehydrogenase E1 alpha 1
NM_001002401	35	Probable 39S ribosomal protein L24, mitochondrial Precursor (L24mt)(MRP-L24)
NM_001002402	19	hypothetical protein LOC436675
NM_001002411	74	OTU domain, ubiquitin aldehyde binding 1, like
NM_001002412	20	zinc finger, FYVE domain containing 19
NM_001002415	56	Vacuolar protein sorting-associated protein 26B-like (Vesicle protein sorting 26B-like)
NM_001002417	79	Mediator of RNA polymerase II transcription subunit 31 (Mediator complex subunit 31)(Mediator complex subunit soh1)
NM_001002419	91	ectonucleoside triphosphate diphosphohydrolase 4
NM_001002421	37	COMM domain containing 2
NM_001002422	15	hypothetical protein LOC436695
NM_001002423	25	alpha- and gamma-adaptin-binding protein p34
NM_001002427	28	Enhancer of yellow 2 transcription factor homolog
NM_001002428	20	zgc:92655 (zgc:92655)
NM_001002429	1	Mitogen-activated protein kinase organizer 1 (MAPK organizer 1)
NM_001002431	340	regulator of G-protein signaling 20
NM_001002433	24	DnaJ homolog, subfamily C, member 9
NM_001002435	80	polyglutamine binding protein 1-like
NM_001002436	153	proteasome 26S non-ATPase subunit 9
NM_001002437	32	guanine nucleotide binding protein (G protein), beta polypeptide 3, like
NM_001002439	63	tetraspanin 18b
NM_001002440	96	transcription elongation factor B (SIII), polypeptide 1
NM_001002444	153	2,4-dienoyl CoA reductase 1
NM_001002445	9	ras homolog gene family, member Ad
NM_001002449	167	hypothetical protein LOC436722
NM_001002451	79	ubiquitin fusion degradation 1-like
NM_001002453	31	methylmalonic aciduria (cobalamin deficiency) cblD type, with homocystinuria
NM_001002454	18	GTP-binding protein 10
NM_001002456	14	Histone-lysine N-methyltransferase SETD7 (EC 2.1.1.43)(SET domain-containing protein 7)
NM_001002458	14	hypothetical protein LOC436731
NM_001002460	18	hypothetical protein LOC436733
NM_001002464	42	DnaJ (Hsp40) homolog, subfamily C, member 5aa
NM_001002465	4	Mitochondrial import inner membrane translocase subunit Tim13
NM_001002466	30	BRCA1 associated protein
NM_001002467	59	adiponectin receptor 1a
NM_001002468	316	peroxiredoxin 2
NM_001002469	88	N-ethylmaleimide sensitive fusion protein attachment protein gamma
NM_001002473	611	ADP-ribosylation factor-like 1
NM_001002474	87	zgc:92882
NM_001002477	25	SPRY domain containing 4
NM_001002478	13	splicing factor 3b, subunit 5
NM_001002479	4	zgc:92873 (zgc:92873)
NM_001002481	4	glutathione transferase zeta 1 isoform 1
NM_001002484	59	Transmembrane protein 147
NM_001002486	207	ribosomal protein L38
NM_001002487	505	ribosomal protein L35a (rpl35a)
NM_001002489	43	Succinate dehydrogenase
NM_001002493	33	Jun dimerization protein 2
NM_001002495	12	ubiquinol-cytochrome c reductase, complex III subunit VII
NM_001002498	6	holocytochrome c synthetase a
NM_001002499	724	Sec61 gamma subunit
NM_001002500	278	otubain 1
NM_001002503	202	Nedd4 family interacting protein 1, like (ndfip1l)
NM_001002504	419	HECT domain containing 1
NM_001002509	47	Transcription elongation factor SPT4 (DRB sensitivity-inducing factor small subunit)(DSIF small subunit)
NM_001002512	97	UPF0547 protein C16orf87 homolog
NM_001002514	3	Dual specificity protein phosphatase 22-A (EC 3.1.3.48)(EC 3.1.3.16)
NM_001002518	13	mitochondrial ribosomal protein L46
NM_001002521	529	SEC11-like 1
NM_001002526	1543	ATPase, H+ transporting, V1 subunit F
NM_001002527	77	Sec61 beta subunit
NM_001002529	37	proteasome assembly chaperone 3
NM_001002531	1538	Regulator of G-protein signaling 8 (RGS8)
NM_001002534	85	Nucleolar protein 16
NM_001002535	118	RWD domain containing 1
NM_001002536	19	hypothetical protein LOC436809
NM_001002538	136	protein phosphatase 1, regulatory (inhibitor) subunit 1C (ppp1r1c)
NM_001002539	55	adaptor-related protein complex 3, sigma 2 subunit
NM_001002540	6	hypothetical protein LOC436813
NM_001002543	80	zgc:92791
NM_001002544	172	hypothetical protein LOC436817
NM_001002546	134	VAMP (vesicle-associated membrane protein)-associated protein A, like
NM_001002547	89	proteasome inhibitor subunit 1
NM_001002548	61	TBP-associated factor 11
NM_001002553	4	polymerase (RNA) III (DNA directed) polypeptide K
NM_001002555	14	RAB11B, member RAS oncogene family
NM_001002556	17814	mitochondrial ribosomal protein L11
NM_001002557	189	neural precursor cell expressed, developmentally down-regulated 8, like
NM_001002559	21	hypothetical protein LOC436832
NM_001002561	106	chloride intracellular channel 2
NM_001002564	59	hypothetical protein LOC100151595
NM_001002566	320	ras-related GTP-binding protein RAB10
NM_001002567	17	Mpv17-like protein 2
NM_001002572	173	signal recognition particle receptor, beta subunit
NM_001002573	54	stress-associated endoplasmic reticulum protein 1
NM_001002575	94	transmembrane and coiled-coil domains 1
NM_001002576	38	heat-responsive protein 12-like isoform 1
NM_001002577	214	succinate-CoA ligase, GDP-forming alpha subunit
NM_001002578	25	Ankyrin repeat domain-containing protein 54
NM_001002583	175	Fas apoptotic inhibitory molecule
NM_001002585	32	T-cell leukemia translocation-altered gene protein homolog
NM_001002589	433	zgc:92716
NM_001002593	195	tumor necrosis factor (ligand) superfamily, member 10 like 2
NM_001002594	11	sarcoglycan, epsilon
NM_001002595	142	egl nine homolog 1
NM_001002598	13	Protein LZIC (Leucine zipper and ICAT homologous domain-containing protein)(Leucine zipper and CTNNBIP1 domain-containing protein)
NM_001002602	46	zinc finger, DHHC-type containing 7
NM_001002604	68	mortality factor 4 like 1
NM_001002605	13	sirtuin 5
NM_001002608	17	RGP1 retrograde golgi transport homolog
NM_001002609	273	proteasome (prosome, macropain) subunit, beta type, 2
NM_001002614	54	Uncharacterized protein C16orf61 homolog
NM_001002615	16	MTERF domain containing 1
NM_001002616	10	pellino homolog 2
NM_001002618	38	Apolipoprotein A-I-binding protein Precursor (AI-BP)
NM_001002619	18	nucleoporin 37
NM_001002621	122	hypothetical protein LOC436894
NM_001002622	575	interferon regulatory factor 8
NM_001002623	15	retinoic acid receptor responder (tazarotene induced) 3
NM_001002624	7	claudin 11
NM_001002625	9	suppressor of Ty 3 homolog
NM_001002632	89	protein kinase, AMP-activated, beta 1 non-catalytic subunit, a
NM_001002634	17	NIPA-like domain containing 3
NM_001002636	17	ketohexokinase
NM_001002637	8	Transmembrane protein 53
NM_001002638	156	prolactin regulatory element binding protein
NM_001002640	32	TM2 domain-containing protein 2 Precursor
NM_001002641	192	acyl-CoA synthetase short-chain family member 2
NM_001002643	27	solute carrier family 2 (facilitated glucose transporter), member 3
NM_001002645	80	hypothetical protein LOC436918
NM_001002646	119	Adenosine deaminase (EC 3.5.4.4)(Adenosine aminohydrolase)
NM_001002648	37	solute carrier family 38, member 3
NM_001002649	12	ATP citrate lyase
NM_001002657	216	ubiquinol-cytochrome c reductase core protein II
NM_001002659	33	ribonuclease H1
NM_001002660	537	sestrin 1
NM_001002664	42	ichthyin protein
NM_001002665	136	Cyclin-D-binding myb-like transcription factor 1
NM_001002667	21	Solute carrier family 25 member 36-A
NM_001002669	23	Uncharacterized protein C17orf62 homolog
NM_001002673	329	squamous cell carcinoma antigen recognised by T cells
NM_001002677	24	Small ubiquitin-related modifier 3 Precursor (SUMO-3)(SUMO-3-B)
NM_001002678	12	Mitochondrial import inner membrane translocase subunit Tim10
NM_001002679	201	RAB3B, member RAS oncogene family
NM_001002682	13	calsequestrin 2
NM_001002683	115	dipeptidylpeptidase 3
NM_001002685	4	Glycerol-3-phosphate acyltransferase 3 (GPAT3)(EC 2.3.1.15)(1-acylglycerol-3-phosphate O-acyltransferase 9)(1-AGP acyltransferase 9)(1-AGPAT 9)(Lysophosphatidic acid acyltransferase theta)(LPAAT-theta)
NM_001002686	162	biliverdin reductase B (flavin reductase (NADPH))
NM_001002687	20	hypothetical protein LOC572021
NM_001002694	12	prolylcarboxypeptidase
NM_001002695	580	cytochrome c oxidase subunit VIb-like
NM_001002697	92	Density-regulated protein (DRP)
NM_001002698	162	Mitochondrial import receptor subunit TOM20 homolog (Mitochondrial 20 kDa outer membrane protein)(Outer mitochondrial membrane receptor Tom20)
NM_001002699	56	cysteine and glycine-rich protein 2 binding protein
NM_001002702	108	cAMP-responsive element-binding protein-like 2
NM_001002703	71	U4/U6.U5 small nuclear ribonucleoprotein 27 kDa protein (U4/U6.U5 snRNP 27 kDa protein)(U4/U6.U5-27K)(U4/U6.U5 tri-snRNP-associated protein 3)
NM_001002704	203	hypothetical protein LOC436977
NM_001002705	331	zgc:92610 (zgc:92610)
NM_001002706	13	hypothetical protein LOC436979
NM_001002707	324	gamma-aminobutyric acid receptor-associated protein-like
NM_001002709	190	oligophrenin 1
NM_001002711	90	FUN14 domain-containing protein 1
NM_001002712	57	Protein FAM36A
NM_001002713	8	Major facilitator superfamily domain-containing protein 5
NM_001002714	78	Proteasome assembly chaperone 1
NM_001002715	60	hypothetical protein LOC436988
NM_001002717	166	p21-activated kinase 2
NM_001002719	21	IMP4, U3 small nucleolar ribonucleoprotein, homolog
NM_001002721	43	Tuftelin-interacting protein 11 (Septin and tuftelin-interacting protein 1)(STIP-1)
NM_001002722	16	Tetratricopeptide repeat protein 33 (TPR repeat protein 33)
NM_001002724	13	hypothetical protein LOC436997
NM_001002728	7	Chaperone activity of bc1 complex-like, mitochondrial Precursor (Chaperone-ABC1-like)(aarF domain-containing protein kinase 3)
NM_001002731	25	nuclear transcription factor Y, alpha like
NM_001002740	24	elongation factor-2 kinase
NM_001002742	153	trafficking protein particle complex 1
NM_001002745	5801	inositol(myo)-1(or 4)-monophosphatase 1
NM_001002747	120	hypothetical protein LOC437020
NM_001002748	8	vertebrate transmembrane 4 superfamily-like
NM_001002749	31	tyrosinase-related protein 1b
NM_001002751	330	inhibitor of kappa light polypeptide gene enhancer in B-cells, kinase epsilon
NM_001002752	99	YEATS domain containing 4
NM_001002863	56	Nucleolar complex protein 3 homolog (NOC3 protein homolog)(NOC3-like protein)(Nucleolar complex-associated protein 3-like protein)
NM_001002864	143	SNW domain containing 1
NM_001002865	60	exosome component 8
NM_001002866	1941	ribosomal protein L14
NM_001002869	254	DEAD (Asp-Glu-Ala-Asp) box polypeptide 27 (ddx27)
NM_001002870	40	tripartite motif-containing 24
NM_001002871	11	E3 ubiquitin-protein ligase TRIM33 (EC 6.3.2.-)(Tripartite motif-containing protein 33)(Transcription intermediary factor 1-gamma)(TIF1-gamma)(Ectodermin homolog)(Protein moonshine)
NM_001002872	37	parvin, alpha
NM_001002875	53	guanine nucleotide binding protein-like 3 (nucleolar)-like
NM_001003411	86	DEAD (Asp-Glu-Ala-Asp) box polypeptide 18
NM_001003412	76	clathrin interactor 1
NM_001003413	31	Tryptophan-rich protein
NM_001003414	119	NFKB activating protein-like
NM_001003415	32	programmed cell death 7
NM_001003416	127	Mediator of RNA polymerase II transcription subunit 19-B (Mediator complex subunit 19-B)
NM_001003418	159	NADH dehydrogenase (ubiquinone) 1, alpha/beta subcomplex 1-like
NM_001003419	10	RAB3A, member RAS oncogene family
NM_001003421	56	Down syndrome critical region protein 3
NM_001003422	765	Small ubiquitin-related modifier 2 Precursor (SUMO-2)
NM_001003424	1252	proteasome maturation protein
NM_001003425	39	protein phosphatase 2A activator, regulatory subunit 4
NM_001003426	22	hypothetical protein LOC445032
NM_001003427	970	zgc:92726 (zgc:92726)
NM_001003429	33	THO complex subunit 7 homolog
NM_001003431	13	hypothetical protein LOC445037
NM_001003432	4042	ribosomal protein L18
NM_001003433	23	NF-kappa-B inhibitor-interacting Ras-like protein 2 (I-kappa-B-interacting Ras-like protein 2)(Kappa B-Ras protein 2)(KappaB-Ras2)
NM_001003434	102	ribosomal protein L29
NM_001003435	71	39S ribosomal protein L15, mitochondrial Precursor (L15mt)(MRP-L15)
NM_001003437	473	Pre-mRNA-splicing factor syf2
NM_001003439	133	MOB1, Mps One Binder kinase activator-like 3
NM_001003441	9	ADP-ribosylation factor 3a
NM_001003447	5539	ribosomal protein L15
NM_001003449	76	Ras-related protein Rab-18-B
NM_001003451	373	dual specificity phosphatase 2
NM_001003456	69	Thioredoxin domain-containing protein 17 (Thioredoxin-like protein 5)
NM_001003460	48	UPF0406 protein C16orf57 homolog
NM_001003461	19	Probable phosphatase phospho1 (EC 3.1.3.-)
NM_001003465	11	hypothetical protein LOC445071
NM_001003467	376	suppressor of cytokine signaling 1
NM_001003468	344	CKLF-like MARVEL transmembrane domain containing 3
NM_001003469	8	UPF0459 protein C19orf50 homolog
NM_001003470	67	zgc:91856
NM_001003473	50	hypothetical protein LOC445079
NM_001003475	14	cappuccino homolog
NM_001003476	55	DNAJ domain-containing
NM_001003479	72	Ras-GEF domain-containing family member 1B-B
NM_001003482	770	hypothetical protein LOC445088
NM_001003483	81	Pre-mRNA-splicing factor 38A
NM_001003484	360	GPI-anchored membrane protein 1
NM_001003485	14	calpain 2, (m/II) large subunit, like
NM_001003487	49	transmembrane emp24 protein transport domain containing 1
NM_001003488	513	pyruvate kinase, muscle, b
NM_001003490	14	dihydrouridine synthase 4-like
NM_001003491	16	GDP-mannose pyrophosphorylase B (gmppb)
NM_001003493	113	suppressor of defective silencing 3-like
NM_001003494	8	ubiquitin-conjugating enzyme E2E 2
NM_001003498	40	hypothetical protein LOC445104
NM_001003499	100	Lipase member H Precursor (EC 3.1.1.-)
NM_001003500	4	Yip1 domain family, member 2
NM_001003501	118	calpain 9
NM_001003502	3	hypothetical protein LOC445108
NM_001003504	106	poly(A) binding protein interacting protein 1
NM_001003507	6	LysM, putative peptidoglycan-binding, domain containing 2 (lysmd2)
NM_001003509	65	glutamate-rich WD repeat containing 1
NM_001003513	177	TNF receptor-associated factor 3
NM_001003515	28	hydroxyacyl-Coenzyme A dehydrogenase
NM_001003519	269	phospholipid transfer protein
NM_001003521	72	dehydrogenase/reductase (SDR family) member 10
NM_001003522	51	TATA element modulatory factor 1
NM_001003523	369	succinate dehydrogenase complex, subunit C, integral membrane protein
NM_001003524	469	SH3-binding domain and glutamic acid-rich protein
NM_001003528	8	tissue specific transplantation antigen P35B
NM_001003529	5	Polycomb protein suz12-A (Suppressor of zeste 12 protein homolog A)
NM_001003530	33	ribonuclease P 21
NM_001003539	26	NudC domain containing 2
NM_001003541	60	RNA binding motif, single stranded interacting protein 2
NM_001003544	11	mitochondrial ribosomal protein L19
NM_001003545	574	ectonucleoside triphosphate diphosphohydrolase 1
NM_001003547	6	si:ch211-175f11.2 (si:ch211-175f11.2)
NM_001003548	501	RAB35, member RAS oncogene family
NM_001003549	96	Mitogen-activated protein-binding protein-interacting protein (Roadblock domain-containing protein 3)
NM_001003550	38	transmembrane 9 superfamily member 1
NM_001003551	30	Lsm1 protein
NM_001003553	22	COMM domain containing 5
NM_001003556	26	dimethyladenosine transferase
NM_001003557	29	bolA-like 1
NM_001003558	90	tubulin, alpha 8 like 4
NM_001003559	44	fucosidase, alpha-L-1, tissue
NM_001003560	13	Cytoplasmic tRNA 2-thiolation protein 2
NM_001003562	25	hypothetical protein LOC445168
NM_001003564	98	polymerase (RNA) II (DNA directed) polypeptide E
NM_001003566	26	phosphohistidine phosphatase 1
NM_001003567	36	zgc:101084 (zgc:101084)
NM_001003571	15	DnaJ (Hsp40) homolog, subfamily B, member 1
NM_001003572	13	Alanyl-tRNA synthetase domain-containing protein 1
NM_001003576	6	AU RNA binding protein/enoyl-Coenzyme A hydratase
NM_001003577	90	COMM domain containing 7
NM_001003585	17	Mediator of RNA polymerase II transcription subunit 20 (Mediator complex subunit 20)(TRF-proximal protein homolog)
NM_001003589	109	coiled-coil domain containing 12
NM_001003595	30	calcium activated nucleotidase 1b
NM_001003596	35	dolichyl-phosphate mannosyltransferase 1
NM_001003599	2	GRIP and coiled-coil domain containing 1
NM_001003601	86	trafficking protein particle complex 3
NM_001003602	22	Calcium/calmodulin-dependent protein kinase type II delta 1 chain (EC 2.7.11.17)(Calcium/calmodulin-dependent protein kinase type II delta-B chain)(CaM-kinase II delta-B chain)(CaM kinase II subunit delta-B)(CaMK-II subunit delta-B)
NM_001003606	410	hypothetical protein LOC445212
NM_001003612	6	Bcl-2-related ovarian killer protein homolog A (zBok1)
NM_001003613	31	splicing factor, arginine/serine-rich 12
NM_001003614	57	RIO kinase 3
NM_001003615	57	mitochondrial ribosomal protein S23
NM_001003617	17	NIMA-related kinase 7
NM_001003618	71	M-phase phosphoprotein 6
NM_001003619	71	Ubiquitin-conjugating enzyme E2 variant 3 (UEV-3)(EV and lactate/malate dehydrogenase domain-containing protein)
NM_001003621	15	interferon-related developmental regulator 2
NM_001003623	212	N-acetyltransferase NAT13 (EC 2.3.1.-)
NM_001003625	8	Nucleoporin NUP85 (Nuclear pore complex protein Nup85)(Pericentrin-1)
NM_001003626	120	guanine nucleotide binding protein (G protein), alpha 15 (Gq class)
NM_001003627	77	malic enzyme 2, NAD(+)-dependent, mitochondrial
NM_001003629	187	zgc:100933 (zgc:100933)
NM_001003632	988	iron-sulfur cluster assembly enzyme
NM_001003633	60	GPN-loop GTPase 1
NM_001003642	16	kaptin (actin binding protein)
NM_001003645	16	Histone-arginine methyltransferase CARM1 (EC 2.1.1.125)(EC 2.1.1.-)(Protein arginine N-methyltransferase 4)(Coactivator-associated arginine methyltransferase 1)
NM_001003646	49	3-hydroxyisobutyrate dehydrogenase a
NM_001003647	45	Cleft lip and palate transmembrane protein 1 homolog
NM_001003649	127	v-ral simian leukemia viral oncogene homolog B
NM_001003730	92	stromal cell-derived factor 2-like 1
NM_001003732	76	four and half LIM domains protein 2
NM_001003734	8	Putative nuclease HARBI1 (EC 3.1.-.-)(Harbinger transposase-derived nuclease)
NM_001003735	233	CD81 antigen
NM_001003738	147	cytokine induced apoptosis inhibitor 1
NM_001003740	177	proteasome (prosome, macropain) 26S subunit, ATPase, 5
NM_001003743	6	short-chain acyl-CoA dehydrogenase
NM_001003746	80	Acetyl-CoA acetyltransferase, mitochondrial Precursor (EC 2.3.1.9)(Acetoacetyl-CoA thiolase)
NM_001003749	35	aquaporin 4
NM_001003756	57	Chromatin modification-related protein EAF6 homolog
NM_001003758	38	THO complex 3
NM_001003762	702	actin related protein 2/3 complex subunit 4
NM_001003763	75	Eukaryotic translation initiation factor 3 subunit H-A (eIF3h-A)(Eukaryotic translation initiation factor 3 subunit 3-A)(eIF-3 gamma-A)(eIF3 p40 subunit A)
NM_001003766	16	Uncharacterized protein CXorf39 homolog
NM_001003769	33	hypothetical protein LOC445312
NM_001003774	19	hypothetical protein LOC445317
NM_001003775	469	Leucine-rich repeat-containing protein 33 Precursor
NM_001003776	23	Neurocalcin-delta B
NM_001003777	6	HSPB1-associated protein 1 homolog
NM_001003778	12	mitochondrial ribosomal protein S27
NM_001003780	114	yippee-like 1
NM_001003782	286	septin 5b
NM_001003783	150	aldo-keto reductase family 1, member A1a (aldehyde reductase)
NM_001003830	36	nucleolar complex associated 2
NM_001003831	33	NOP14 nucleolar protein homolog (yeast) (nop14)
NM_001003832	300	26S protease regulatory subunit S10B
NM_001003834	5	topoisomerase 2
NM_001003836	107	cleavage and polyadenylation specific factor 3
NM_001003840	74	EBNA1 binding protein 2-like
NM_001003843	287	ATP synthase, H+ transporting, mitochondrial F1 complex, O subunit
NM_001003844	21	ribosomal protein L6
NM_001003847	56	Tho2
NM_001003848	349	enolase 2
NM_001003850	172	RNA-binding protein 42 (RNA-binding motif protein 42)
NM_001003857	1077	glycoprotein IIb
NM_001003858	48	myeloproliferative leukemia virus oncogene, like
NM_001003859	35	nucleoporin 205
NM_001003860	127	Protein BUD31 homolog (Protein G10 homolog)
NM_001003861	2121	ribosomal protein L9
NM_001003863	13	Kinetochore protein NDC80 homolog (Kinetochore protein Hec1)(Kinetochore-associated protein 2-like)
NM_001003864	11	ATP-dependent RNA helicase DDX51 (EC 3.6.1.-)(DEAD box protein 51)
NM_001003865	88	RNA terminal phosphate cyclase-like 1
NM_001003868	107	NOP10 ribonucleoprotein homolog (yeast) (nop10)
NM_001003870	3	Protein phosphatase 1 regulatory subunit 12A (Myosin phosphatase-targeting subunit 1)(Myosin phosphatase target subunit 1)(Protein phosphatase myosin-binding subunit)
NM_001003871	17	WD repeat-containing protein 55
NM_001003872	9	N-acetyltransferase ESCO2 (EC 2.3.1.-)(Establishment of cohesion 1 homolog 2)(ECO1 homolog 2)
NM_001003873	5	retinoblastoma binding protein 6-like
NM_001003874	194	Charged multivesicular body protein 6 (Chromatin-modifying protein 6)
NM_001003875	214	small nuclear ribonucleoprotein 70 (U1)
NM_001003876	70	DEAD (Asp-Glu-Ala-Asp) box polypeptide 56
NM_001003877	13	solute carrier family 35 (UDP-glucuronic acid/UDP-N-acetylgalactosamine dual transporter), member D1a
NM_001003879	7	DNA polymerase beta (EC 2.7.7.7)(EC 4.2.99.-)
NM_001003881	98	small nuclear ribonucleoprotein polypeptide F-like
NM_001003882	231	seryl-tRNA synthetase
NM_001003889	437	proteasome (prosome, macropain) subunit, beta type, 1
NM_001003890	302	polo-like kinase 1
NM_001003944	1162	ARP3 actin-related protein 3 homolog
NM_001003987	605	erythrocyte membrane protein band 4.1-like 3
NM_001003988	2	X-ray repair cross complementing protein 1
NM_001003991	15	Yip1 domain family, member 1
NM_001003992	159	G1 to S phase transition 1
NM_001003993	100	adenylate kinase 1
NM_001003994	99	MORC family CW-type zinc finger 2
NM_001003995	50	phosphorylated adaptor for RNA export
NM_001003996	6	cereblon
NM_001003997	32	FAD synthetase (EC 2.7.7.2)(FMN adenylyltransferase)(FAD pyrophosphorylase)(Flavin adenine dinucleotide synthetase)
NM_001003998	25	BET1-like protein
NM_001004000	26	golgi associated, gamma adaptin ear containing, ARF binding protein 1
NM_001004006	40	hypothetical protein LOC445502
NM_001004010	13	Calcitonin gene-related peptide type 1 receptor Precursor (CGRP type 1 receptor)(Calcitonin receptor-like receptor)
NM_001004011	34	Probable D-tyrosyl-tRNA(Tyr) deacylase 2 (EC 3.1.-.-)
NM_001004012	6	ST3 beta-galactoside alpha-2,3-sialyltransferase 2
NM_001004014	33	mothers against decapentaplegic homolog 8 protein, sma8 protein
NM_001004017	74	ST3 beta-galactoside alpha-2,3-sialyltransferase 2, like
NM_001004108	69	BSD domain-containing protein 1
NM_001004112	144	hypothetical protein LOC445475
NM_001004114	63	hypothetical protein LOC445482
NM_001004115	124	fucosidase, alpha-L- 2, plasma
NM_001004116	101	hypothetical protein LOC445489
NM_001004117	112	6-phosphogluconolactonase
NM_001004121	642	cortactin (cttn)
NM_001004289	135	splicing factor 3a, subunit 3
NM_001004295	429	selenophosphate synthetase 2
NM_001004296	187	moesin a (msna)
NM_001004495	553	Plexin-A4 Precursor
NM_001004501	85	pyrimidinergic receptor P2Y, G-protein coupled, 4-like
NM_001004502	18	lysophosphatidic acid receptor 1
NM_001004510	36	signal transducer and activator of transcription 4
NM_001004511	20	zinc finger protein 384 like
NM_001004512	214	hypothetical protein LOC368621
NM_001004520	207	Pre-mRNA-processing factor 39 (PRP39 homolog)
NM_001004527	562	protein phosphatase 1, catalytic subunit, beta
NM_001004528	8	RAB3 GTPase activating protein subunit 2 (non-catalytic)
NM_001004529	66	mitochondrial short-chain enoyl-coenzyme A hydratase 1
NM_001004530	170	Protein fucU homolog
[truncated: 6,218 more rows]
