# Supplementary material for: Transcriptome and expression profiling analysis revealed changes of multiple signaling pathways involved in immunity in the large yellow croaker during Aeromonas hydrophila infection
Source: BMC Genomics. 2010 Sep 22;11:506. doi: 10.1186/1471-2164-11-506 (PMC2997002; doi:10.1186/1471-2164-11-506)
Supplement: Additional file 4 — Table S4: Details on 1996 differentially expressed genes in expression profile of large yellow croaker. The data show the 1996 unigenes that were differentially expressed in the infected and normal large yellow croaker. The tag number, fold change, and P value are shown in the table. [file 1471-2164-11-506-S4.XLS]

## Sheet: Sheet1
Table S4. 1996 diffrentially expressed genes
Accession no.	Tag no. of noraml library	Tag no. of infected library	Fold change	P value	Expression level
NM_001017677	0	23	-	0	up
NM_001128684	0	28	-	0	up
ref|XP_001343765.1|	0	35	-	0	up
ref|XP_001506828.1|	0	37	-	0	up
emb|CAF91936.1|	0	38	-	0	up
NM_001082851	0	45	-	0	up
NM_001003840	0	53	-	0	up
ref|NP_001167401.1|	0	65	-	0	up
NM_175043	0	66	-	0	up
NM_001076596	0	70	-	0	up
ref|NP_001098619.1|	0	88	-	0	up
gb|EAW66099.1|	0	133	-	0	up
NM_201110	0	19	-	0	up
NM_001130593	0	18	-	1e-06	up
emb|CAG00608.1|	0	17	-	2e-06	up
NM_001044870	0	17	-	2e-06	up
NM_001025469	0	16	-	3e-06	up
ref|XP_002717174.1|	0	15	-	7e-06	up
NM_214736	0	14	-	1.5e-05	up
NM_131662	0	14	-	1.5e-05	up
NM_131159	0	14	-	1.5e-05	up
NM_001017827	0	14	-	1.5e-05	up
NM_131392	0	13	-	3.1e-05	up
ref|NP_001133446.1|	0	13	-	3.1e-05	up
NM_001083310	0	13	-	3.1e-05	up
NM_001024389	0	12	-	6.6e-05	up
ref|XP_002200488.1|	0	12	-	6.6e-05	up
ref|XP_418617.2|	0	12	-	6.6e-05	up
NM_200636	0	12	-	6.6e-05	up
NM_131885	0	11	-	0.00014	up
gb|EDL26888.1|	0	11	-	0.00014	up
NM_198363	0	11	-	0.00014	up
NM_001145786	0	11	-	0.00014	up
NM_001114435	0	11	-	0.00014	up
NM_194394	0	10	-	0.000295	up
NM_001030237	0	10	-	0.000295	up
NM_001034186	0	10	-	0.000295	up
NM_214712	0	10	-	0.000295	up
NM_001025485	0	10	-	0.000295	up
NM_001114316	0	10	-	0.000295	up
emb|CAG00991.1|	0	10	-	0.000295	up
NM_001017692	0	9	-	0.000624	up
NM_001002566	0	9	-	0.000624	up
NM_201027	0	9	-	0.000624	up
NM_001020764	0	9	-	0.000624	up
NM_131068	0	9	-	0.000624	up
NM_131030	0	9	-	0.000624	up
gb|ACO09143.1|	0	8	-	0.001319	up
NM_001017715	0	8	-	0.001319	up
NM_199774	0	8	-	0.001319	up
NM_001114554	0	8	-	0.001319	up
NM_001002163	0	8	-	0.001319	up
NM_001105121	0	8	-	0.001319	up
NM_001111247	0	8	-	0.001319	up
NM_153663	0	8	-	0.001319	up
NM_200874	0	8	-	0.001319	up
ref|NP_001158882.1|	0	8	-	0.001319	up
NM_001017801	0	8	-	0.001319	up
NM_205558	0	8	-	0.001319	up
NM_200649	0	8	-	0.001319	up
NM_201039	0	8	-	0.001319	up
NM_001003627	0	8	-	0.001319	up
NM_001146014	0	8	-	0.001319	up
NM_198370	0	7	-	0.002789	up
NM_212669	0	7	-	0.002789	up
NM_001093747	0	7	-	0.002789	up
NM_001105682	0	7	-	0.002789	up
dbj|BAG60758.1|	0	7	-	0.002789	up
NM_001045223	0	7	-	0.002789	up
NM_001089538	0	7	-	0.002789	up
NM_212766	0	7	-	0.002789	up
NM_001045173	0	7	-	0.002789	up
NM_001100055	0	7	-	0.002789	up
NM_213172	0	7	-	0.002789	up
NM_201495	0	6	-	0.005897	up
NM_001130655	0	6	-	0.005897	up
NM_001100147	0	6	-	0.005897	up
NM_001009916	0	6	-	0.005897	up
NM_173242	0	6	-	0.005897	up
ref|XP_796832.2|	0	6	-	0.005897	up
NM_181758	0	6	-	0.005897	up
NM_001113339	0	6	-	0.005897	up
NM_001102389	0	6	-	0.005897	up
NM_174863	0	6	-	0.005897	up
NM_001003832	0	6	-	0.005897	up
NM_173253	0	6	-	0.005897	up
emb|CAF97656.1|	0	6	-	0.005897	up
NM_001099450	0	6	-	0.005897	up
emb|CAF98420.1|	0	6	-	0.005897	up
ref|XP_002830340.1|	0	6	-	0.005897	up
emb|CAF96823.1|	0	6	-	0.005897	up
NM_200886	0	6	-	0.005897	up
NM_001089403	0	6	-	0.005897	up
NM_001002160	0	6	-	0.005897	up
NM_001127306	0	6	-	0.005897	up
ref|XP_001497118.2|	0	5	-	0.012469	up
emb|CAG11742.1|	0	5	-	0.012469	up
NM_214699	0	5	-	0.012469	up
ref|XP_877215.3|	0	5	-	0.012469	up
NM_001030216	0	5	-	0.012469	up
NM_001045316	0	5	-	0.012469	up
NM_001017583	0	5	-	0.012469	up
ref|XP_001340757.1|	0	5	-	0.012469	up
NM_212697	0	5	-	0.012469	up
NM_001099987	0	5	-	0.012469	up
NM_199688	0	5	-	0.012469	up
NM_199771	0	5	-	0.012469	up
NM_001128262	0	5	-	0.012469	up
NM_001040248	0	5	-	0.012469	up
NM_001018143	0	5	-	0.012469	up
NM_001008652	0	5	-	0.012469	up
NM_001003743	0	5	-	0.012469	up
ref|XP_002192657.1|	0	5	-	0.012469	up
NM_212631	0	5	-	0.012469	up
NM_173238	0	5	-	0.012469	up
NM_200210	0	5	-	0.012469	up
ref|XP_001520187.1|	0	5	-	0.012469	up
NM_201585	0	5	-	0.012469	up
NM_001080641	0	5	-	0.012469	up
NM_001143904	0	5	-	0.012469	up
NM_001001819	0	5	-	0.012469	up
NM_001043334	0	5	-	0.012469	up
NM_001005601	0	5	-	0.012469	up
NM_001013345	0	5	-	0.012469	up
NM_212695	0	5	-	0.012469	up
NM_001003558	0	5	-	0.012469	up
NM_181766	0	5	-	0.012469	up
NM_200043	0	5	-	0.012469	up
NM_200420	0	5	-	0.012469	up
NM_200068	0	5	-	0.012469	up
NM_001002546	0	5	-	0.012469	up
NM_001017807	0	5	-	0.012469	up
NM_131520	0	4	-	0.026366	up
NM_001007330	0	4	-	0.026366	up
NM_199975	0	4	-	0.026366	up
gb|EDL88964.1|	0	4	-	0.026366	up
NM_001008605	0	4	-	0.026366	up
NM_001099980	0	4	-	0.026366	up
NM_001007346	0	4	-	0.026366	up
NM_001004527	0	4	-	0.026366	up
NM_200194	0	4	-	0.026366	up
NM_001014296	0	4	-	0.026366	up
NM_205537	0	4	-	0.026366	up
NM_001082893	0	4	-	0.026366	up
NM_213444	0	4	-	0.026366	up
NM_001080651	0	4	-	0.026366	up
NM_001003606	0	4	-	0.026366	up
NM_001020589	0	4	-	0.026366	up
NM_001020596	0	4	-	0.026366	up
gb|AAH17505.1|AAH17505	0	4	-	0.026366	up
NM_001109712	0	4	-	0.026366	up
ref|XP_001355626.2|	0	4	-	0.026366	up
NM_201577	0	4	-	0.026366	up
ref|NP_001075464.1|	0	4	-	0.026366	up
NM_152961	0	4	-	0.026366	up
NM_001040096	0	4	-	0.026366	up
ref|XP_001921910.2|	0	4	-	0.026366	up
emb|CAG03499.1|	0	4	-	0.026366	up
NM_212598	0	4	-	0.026366	up
NM_001123064	0	4	-	0.026366	up
NM_001127470	0	4	-	0.026366	up
NM_001002013	0	4	-	0.026366	up
gb|ACO09742.1|	0	4	-	0.026366	up
NM_001002875	0	4	-	0.026366	up
NM_001003470	0	4	-	0.026366	up
ref|XP_001201693.1|	0	4	-	0.026366	up
ref|NP_001131067.1|	0	4	-	0.026366	up
NM_212922	0	4	-	0.026366	up
NM_001002431	0	4	-	0.026366	up
emb|CAF95685.1|	0	4	-	0.026366	up
ref|XP_002723152.1|	0	4	-	0.026366	up
NM_201581	0	4	-	0.026366	up
gb|AAR82742.1|	0	4	-	0.026366	up
NM_201092	0	4	-	0.026366	up
NM_001002526	0	4	-	0.026366	up
NM_213522	0	4	-	0.026366	up
NM_131034	0	4	-	0.026366	up
NM_001004114	0	4	-	0.026366	up
ref|XP_002667680.1|	0	4	-	0.026366	up
NM_173221	0	4	-	0.026366	up
NM_200024	0	4	-	0.026366	up
NM_200594	0	4	-	0.026366	up
ref|XP_576439.1|	0	4	-	0.026366	up
NM_001114906	0	4	-	0.026366	up
NM_213176	0	4	-	0.026366	up
ref|XP_001363183.1|	0	4	-	0.026366	up
emb|CAG12536.1|	0	4	-	0.026366	up
NM_001130786	0	4	-	0.026366	up
NM_001007299	0	4	-	0.026366	up
NM_001020686	0	4	-	0.026366	up
NM_001008647	0	4	-	0.026366	up
ref|XP_002596872.1|	0	4	-	0.026366	up
gb|ACT79640.1|	0	4	-	0.026366	up
NM_001002379	0	4	-	0.026366	up
NM_001005590	0	4	-	0.026366	up
NM_213014	0	4	-	0.026366	up
ref|XP_002663726.1|	0	4	-	0.026366	up
NM_001082805	0	4	-	0.026366	up
NM_001003414	0	4	-	0.026366	up
NM_001002304	0	4	-	0.026366	up
NM_001007293	0	4	-	0.026366	up
NM_001045412	0	4	-	0.026366	up
ref|XP_001377276.1|	0	4	-	0.026366	up
NM_001076718	0	4	-	0.026366	up
NM_001089388	0	4	-	0.026366	up
NM_001128674	0	4	-	0.026366	up
NM_200669	0	4	-	0.026366	up
NM_213448	0	4	-	0.026366	up
NM_201455	4	267	74.3925	0	up
NM_001105123	43	1967	50.9816	0	up
NM_200021	2	68	37.8928	0	up
NM_001109768	2	58	32.3203	0	up
NM_212731	6	172	31.9488	0	up
NM_001110124	10	252	28.0853	0	up
NM_001126456	15	281	20.8782	0	up
gb|AAP33156.1|	10	161	17.9434	0	up
NM_001017867	2	29	16.1602	0	up
NM_001083848	2	28	15.6029	0	up
NM_001020588	2	28	15.6029	0	up
gb|AAH44539.1|	2	26	14.4884	0	up
emb|CAG10612.1|	71	661	10.3758	0	up
NM_207052	20	183	10.1976	0	up
ref|NP_001028030.1|	11	95	9.62518	0	up
NM_001003738	9	76	9.41129	0	up
gb|AAC34363.1|	2	16	8.91595	0.00014	up
NM_001002114	2	15	8.35871	0.000264	up
ref|XP_684184.2|	34	254	8.32593	0	up
ref|NP_001134456.1|	7	51	8.11989	0	up
NM_001045218	292	2109	8.04955	0	up
NM_200904	2	14	7.80146	0.000492	up
NM_213223	57	394	7.7037	0	up
ref|XP_002663948.1|	14	95	7.56264	0	up
NM_001037703	11	71	7.19355	0	up
NM_198356	5	32	7.13276	0	up
NM_001013569	6	37	6.87271	0	up
NM_001082983	11	67	6.78828	0	up
NM_001002709	2	12	6.68697	0.001668	up
NM_200937	2	12	6.68697	0.001668	up
NM_131376	9	53	6.56313	0	up
NM_001003467	45	264	6.53837	0	up
NR_027750	3	17	6.31547	0.000261	up
NM_131832	2	11	6.12972	0.003023	up
NM_001172625	2	11	6.12972	0.003023	up
NM_131073	2	11	6.12972	0.003023	up
NM_001114915	52	286	6.12972	0	up
NM_181330	6	33	6.12972	1e-06	up
NM_001004682	47	256	6.07044	0	up
NM_001013443	9	49	6.0678	0	up
NM_200321	14	76	6.05011	0	up
NM_199655	3	16	5.94397	0.000468	up
NM_001040291	3	16	5.94397	0.000468	up
NM_001013471	54	282	5.82014	0	up
NM_001007404	5	26	5.79537	1.3e-05	up
NM_001128728	10	51	5.68392	0	up
NM_213544	2	10	5.57247	0.005409	up
NM_001017687	16	79	5.50282	0	up
NM_001114444	31	150	5.39271	0	up
NM_213271	3	14	5.20097	0.001469	up
ref|XP_001519532.1|	3	14	5.20097	0.001469	up
NM_001014828	14	65	5.17444	0	up
NM_001177935	137	635	5.16572	0	up
gb|ABE02826.1|	5480	24987	5.08173	0	up
NM_001146305	9	41	5.07714	0	up
NM_001013465	2	9	5.01522	0.009531	up
NM_001002686	2	9	5.01522	0.009531	up
NM_001004647	2	9	5.01522	0.009531	up
NM_201503	224	994	4.94557	0	up
NM_001103129	7	31	4.93562	6e-06	up
NM_001045197	5	22	4.90377	0.000121	up
NM_001077793	3	13	4.82948	0.002559	up
NM_200528	7	30	4.7764	1.1e-05	up
NM_205732	4	17	4.7366	0.000721	up
gb|ACY66646.1|	6	25	4.64373	6.2e-05	up
NM_001160334	7	29	4.61719	1.8e-05	up
NM_001040374	178	729	4.56442	0	up
gb|ABR10920.1|	21	84	4.45798	0	up
NM_200990	6	24	4.45798	0.000105	up
NM_201580	3	12	4.45798	0.004396	up
ref|XP_002709654.1|	3	12	4.45798	0.004396	up
ref|XP_001335256.1|	5	20	4.45798	0.000357	up
NM_200380	2	8	4.45798	0.016488	up
NM_212803	2	8	4.45798	0.016488	up
NM_131263	2	8	4.45798	0.016488	up
ref|XP_001376067.1|	2	8	4.45798	0.016488	up
NM_194391	2	8	4.45798	0.016488	up
NM_001077155	2	8	4.45798	0.016488	up
NM_001045027	192	765	4.44056	0	up
NM_001005574	59	233	4.40131	0	up
NM_001024409	17	67	4.39242	0	up
NM_199727	8	31	4.31867	1.6e-05	up
emb|CAF90099.1|	144	547	4.23353	0	up
NM_199562	4	15	4.17935	0.002088	up
NM_001020627	4	15	4.17935	0.002088	up
NM_001003424	4	15	4.17935	0.002088	up
NM_200322	58	216	4.15053	0	up
NM_001020743	7	26	4.13955	8.9e-05	up
NM_001030276	12	44	4.08648	1e-06	up
emb|CAF97139.1|	6	22	4.08648	0.000298	up
NM_213149	6	22	4.08648	0.000298	up
NM_001082991	3	11	4.08648	0.007436	up
gb|ACI69964.1|	13	47	4.02933	0	up
NM_001013523	5	18	4.01218	0.00101	up
NM_001077376	963	3453	3.99621	0	up
NM_001163295	24	86	3.9936	0	up
NM_001080656	249	890	3.98353	0	up
NM_199702	28	100	3.98034	0	up
ref|XP_001367259.1|	17	60	3.93351	0	up
NM_001013272	155	544	3.91152	0	up
emb|CAG10634.1|	8	28	3.90073	7.4e-05	up
NM_001080989	4	14	3.90073	0.003485	up
NM_001145601	4	14	3.90073	0.003485	up
NM_001111232	2	7	3.90073	0.027891	up
NM_001029966	2	7	3.90073	0.027891	up
NM_213335	2	7	3.90073	0.027891	up
ref|NP_001133464.1|	2	7	3.90073	0.027891	up
NM_212698	2	7	3.90073	0.027891	up
ref|NP_001117126.1|	2	7	3.90073	0.027891	up
NM_001030065	2	7	3.90073	0.027891	up
NM_212732	2	7	3.90073	0.027891	up
NM_131893	2	7	3.90073	0.027891	up
NM_198911	2	7	3.90073	0.027891	up
NM_200357	53	185	3.89022	0	up
NM_170765	9	31	3.83881	3.8e-05	up
NM_213286	14	48	3.82112	0	up
NM_001115133	175	595	3.78928	0	up
NM_001025517	8	27	3.76142	0.000122	up
NM_001113805	86	288	3.73226	0	up
NM_213143	3	10	3.71498	0.012353	up
NM_213166	3	10	3.71498	0.012353	up
NM_131200	3	10	3.71498	0.012353	up
NM_001079833	79	261	3.68206	0	up
NM_212588	35	115	3.66191	0	up
emb|CAG14835.1|	12	39	3.62211	8e-06	up
NM_173240	40	130	3.62211	0	up
NM_001037579	4	13	3.62211	0.005731	up
NM_001017729	4	13	3.62211	0.005731	up
NM_001039629	51	165	3.60572	0	up
NM_199575	5	16	3.56638	0.002732	up
NM_200144	174	554	3.54845	0	up
gb|EFA86484.1|	388	1232	3.53881	0	up
NM_131801	26	82	3.51494	0	up
NM_001076629	82	256	3.4794	0	up
NM_001001729	9	28	3.46732	0.000161	up
NM_001128327	8	24	3.34348	0.000517	up
NM_001145565	4	12	3.34348	0.009267	up
NM_001003577	4	12	3.34348	0.009267	up
NM_001020489	4	12	3.34348	0.009267	up
NM_001089344	3	9	3.34348	0.020093	up
NM_001110486	3	9	3.34348	0.020093	up
NM_199681	2	6	3.34348	0.04587	up
NM_001024207	2	6	3.34348	0.04587	up
NM_212721	2	6	3.34348	0.04587	up
NM_001098746	2	6	3.34348	0.04587	up
NM_001007434	2	6	3.34348	0.04587	up
NM_001113631	2	6	3.34348	0.04587	up
NM_001002145	2	6	3.34348	0.04587	up
NM_001002706	2	6	3.34348	0.04587	up
ref|NP_001158857.1|	2	6	3.34348	0.04587	up
NM_212990	41	123	3.34348	0	up
NM_001003843	254	749	3.28644	0	up
NM_213091	12	35	3.25061	5.3e-05	up
NM_001030136	18	52	3.21965	1e-06	up
NM_212645	9	26	3.21965	0.000409	up
NM_001017795	9	26	3.21965	0.000409	up
NM_001006073	16	46	3.20417	6e-06	up
NM_001118891	8	23	3.20417	0.000821	up
NM_001114904	8	23	3.20417	0.000821	up
NM_214759	6	17	3.15773	0.003378	up
NM_001145624	58	164	3.15133	0	up
NM_131539	2817	7939	3.14092	0	up
NM_001160346	5	14	3.12058	0.00698	up
NM_201315	94	260	3.08264	0	up
ref|NP_999785.1|	8	22	3.06486	0.001287	up
NM_001177746	4	11	3.06486	0.014697	up
NM_200696	4	11	3.06486	0.014697	up
NM_001177933	4	11	3.06486	0.014697	up
NM_001171584	23	63	3.05275	0	up
NM_200082	22	60	3.03953	1e-06	up
NM_200112	7	19	3.02506	0.002595	up
NM_199599	9	24	2.97198	0.001	up
NM_001082855	6	16	2.97198	0.00528	up
NM_212974	6	16	2.97198	0.00528	up
NM_001076767	3	8	2.97198	0.031865	up
gb|ACN60320.1|	3	8	2.97198	0.031865	up
NM_001002360	3	8	2.97198	0.031865	up
NM_199620	3	8	2.97198	0.031865	up
dbj|BAC37048.1|	133	347	2.90774	0	up
NM_201026	10	26	2.89769	0.000777	up
NM_001001401	5	13	2.89769	0.010875	up
NM_203321	5	13	2.89769	0.010875	up
NM_001166134	5	13	2.89769	0.010875	up
dbj|BAA83468.1|	42	108	2.86584	0	up
NM_201121	38	97	2.84489	0	up
NM_001113377	23	58	2.81046	3e-06	up
NM_001082812	28	70	2.78624	0	up
NM_001024441	4	10	2.78624	0.022789	up
NM_001114587	4	10	2.78624	0.022789	up
NM_001002228	4	10	2.78624	0.022789	up
NM_001172635	26	65	2.78624	1e-06	up
NM_199714	10	25	2.78624	0.001186	up
NM_181603	10	25	2.78624	0.001186	up
emb|CAO78735.1|	213	528	2.76269	0	up
NM_001003476	11	27	2.73558	0.000917	up
ref|XP_687696.3|	7	17	2.70663	0.006105	up
NM_131320	64	155	2.69917	0	up
NM_001082798	24	58	2.69336	5e-06	up
NM_001077143	5	12	2.67479	0.016607	up
ref|XP_002739995.1|	5	12	2.67479	0.016607	up
NM_001017846	1088	2610	2.67356	0	up
NM_213556	201	481	2.66702	0	up
NM_001077611	243	581	2.6647	0	up
emb|CAF97025.1|	270	644	2.65828	0	up
NM_213235	8	19	2.64692	0.004616	up
NM_212592	8	19	2.64692	0.004616	up
ref|XP_002667016.1|	8	19	2.64692	0.004616	up
emb|CAC19378.1|	59	140	2.64456	0	up
NM_001017538	11	26	2.63426	0.001377	up
NM_201449	14	33	2.62702	0.000426	up
NM_001005932	114	268	2.62004	0	up
NM_194402	15	35	2.60049	0.000331	up
dbj|BAC98191.1|	9	21	2.60049	0.003507	up
NM_199710	9	21	2.60049	0.003507	up
NM_001034182	6	14	2.60049	0.012263	up
gb|ACN10126.1|	3	7	2.60049	0.049003	up
NM_001030220	3	7	2.60049	0.049003	up
emb|CAF97406.1|	3	7	2.60049	0.049003	up
NM_001030249	3	7	2.60049	0.049003	up
NM_001080702	3	7	2.60049	0.049003	up
ref|NP_001038681.1|	3	7	2.60049	0.049003	up
NM_001126423	3	7	2.60049	0.049003	up
NM_001128350	104	241	2.58263	0	up
gb|AAY79343.1|	27	62	2.55921	5e-06	up
NM_198067	110	252	2.55321	0	up
NM_001105149	14	32	2.54742	0.000633	up
NM_001013461	14	32	2.54742	0.000633	up
NM_001100066	40	90	2.50761	0	up
NM_001002186	12	27	2.50761	0.00157	up
dbj|BAE20549.1|	8	18	2.50761	0.006869	up
NM_200716	8	18	2.50761	0.006869	up
NM_213156	8	18	2.50761	0.006869	up
NM_001017881	4	9	2.50761	0.034419	up
NM_001002564	17	38	2.49122	0.000295	up
NM_131884	35	78	2.48373	1e-06	up
NM_212869	73	162	2.47326	0	up
emb|CAG04493.1|	14	31	2.46781	0.000931	up
NM_200628	5	11	2.45189	0.024788	up
NM_200882	5	11	2.45189	0.024788	up
NM_001006005	5	11	2.45189	0.024788	up
NM_001020781	5	11	2.45189	0.024788	up
NM_200458	22	48	2.43162	8.5e-05	up
NM_200564	6	13	2.41474	0.018151	up
NM_001020535	6	13	2.41474	0.018151	up
NM_213404	121	262	2.4132	0	up
NM_001004583	13	28	2.40045	0.001764	up
NM_001002589	82	176	2.39209	0	up
NM_001020684	7	15	2.3882	0.01345	up
NM_001077805	22	47	2.38097	0.000123	up
NM_200676	297	631	2.36783	0	up
emb|CAI12731.1|	26	55	2.35758	4.6e-05	up
NM_199428	9	19	2.35282	0.00757	up
NM_001003735	163	343	2.34522	0	up
ref|NP_001033052.1|	10	21	2.34044	0.00573	up
NM_131684	10	21	2.34044	0.00573	up
NM_001005955	30	63	2.34044	1.7e-05	up
NM_200072	200	418	2.32929	0	up
gb|ACQ58646.1|	12	25	2.32186	0.003326	up
NM_001110452	75	156	2.31815	0	up
NM_130974	319	663	2.31633	0	up
NM_205710	411	853	2.31305	0	up
NM_200568	1032	2138	2.3089	0	up
NM_001007297	14	29	2.3086	0.001956	up
NM_001123050	14	29	2.3086	0.001956	up
gb|ACO14150.1|	14	29	2.3086	0.001956	up
NM_001111185	15	31	2.30329	0.001505	up
gb|ACZ58353.1|	281	580	2.30038	0	up
NM_213181	16	33	2.29864	0.001161	up
NM_199649	857	1755	2.28231	0	up
emb|CAF97109.1|	27	55	2.27027	7.3e-05	up
NM_001002669	36	73	2.25995	8e-06	up
NM_001013457	41	83	2.25617	2e-06	up
NM_201127	83	168	2.25584	0	up
NM_001128815	12	24	2.22899	0.004752	up
NM_001001409	6	12	2.22899	0.02626	up
ref|NP_001124059.1|	6	12	2.22899	0.02626	up
ref|NP_001038255.2|	26	52	2.22899	0.000132	up
NM_001013295	23	46	2.22899	0.000279	up
NM_001128548	13	26	2.22899	0.003635	up
NM_001003875	7	14	2.22899	0.01939	up
NM_001001941	5	10	2.22899	0.036034	up
NM_001145611	5	10	2.22899	0.036034	up
NM_001077612	144	286	2.21351	0	up
NM_001161552	34	67	2.19621	2.6e-05	up
NM_200018	30	59	2.19184	7e-05	up
NM_213552	284	557	2.18582	0	up
NM_001082895	352	690	2.18466	0	up
NM_205679	67	131	2.17909	0	up
NM_212989	58	113	2.17134	0	up
NM_001114318	36	70	2.16707	2.3e-05	up
NM_199808	50	97	2.16212	1e-06	up
dbj|BAH30159.1|	29	56	2.15213	0.000125	up
NM_001037439	14	27	2.14938	0.003931	up
NM_200717	26	50	2.14326	0.000261	up
ref|XP_001340788.2|	13	25	2.14326	0.005124	up
NM_213034	13	25	2.14326	0.005124	up
NM_201148	38	73	2.141	2e-05	up
NM_001172554	490	939	2.13574	0	up
ref|XP_002415040.1|	79	150	2.11613	0	up
NM_001017870	49	93	2.11526	3e-06	up
NM_001020666	19	36	2.11167	0.001507	up
NM_001128720	720	1361	2.1067	0	up
NM_001020753	135	255	2.10516	0	up
NM_213278	26	49	2.10039	0.000363	up
NM_001020466	17	32	2.09787	0.002512	up
ref|NP_001133520.1|	33	62	2.0939	9.1e-05	up
NM_001030063	15	28	2.08039	0.004214	up
NM_001025522	51	95	2.07602	3e-06	up
NM_001007430	1034	1926	2.07593	0	up
ref|XP_860564.1|	7	13	2.06978	0.027334	up
NM_001113584	26	48	2.05753	0.000502	up
NM_001126109	13	24	2.05753	0.007128	up
gb|AAH56722.1|	167	308	2.05547	0	up
NM_001045354	6	11	2.04324	0.037018	up
NM_001105699	22	40	2.02635	0.00135	up
NM_212748	42	76	2.0167	3.7e-05	up
gb|AAH64065.2|	15	27	2.00609	0.005802	up
NM_200342	220	394	1.99596	0	up
NM_001007302	398	712	1.99377	0	up
NM_200020	59	105	1.98342	3e-06	up
NM_001014815	9	16	1.98132	0.021168	up
NM_001008624	9	16	1.98132	0.021168	up
NM_001024375	9	16	1.98132	0.021168	up
NM_213058	395	702	1.9807	0	up
NM_001099975	31	55	1.97733	0.000379	up
NM_173254	274	485	1.97274	0	up
NM_130941	13	23	1.9718	0.009777	up
NM_201136	92	162	1.96248	0	up
NM_200978	12	21	1.95037	0.012735	up
NM_001045375	20	35	1.95037	0.003023	up
emb|CAZ27720.1|	8	14	1.95037	0.028105	up
NM_131685	39	68	1.94322	0.00014	up
NM_131697	30	52	1.93179	0.000652	up
NM_001001949	1770	3066	1.93053	0	up
NM_212724	28	48	1.91056	0.001051	up
gb|ABY87189.1|	7	12	1.91056	0.037568	up
NM_001077169	7	12	1.91056	0.037568	up
NM_212654	7	12	1.91056	0.037568	up
NM_201460	104	177	1.89678	0	up
NM_131686	36	61	1.88845	0.000379	up
NM_001037419	36	61	1.88845	0.000379	up
NM_001002068	1145	1935	1.88345	0	up
ref|XP_002196519.1|	32	54	1.88071	0.000727	up
NM_201150	38	64	1.87704	0.000317	up
NM_213503	19	32	1.87704	0.005202	up
NM_001089512	98	165	1.87644	0	up
ref|XP_001506200.1|	28	47	1.87076	0.001404	up
NM_001099989	205	344	1.87018	0	up
NM_001033107	207	347	1.86826	0	up
NM_001145570	24656	41266	1.8653	0	up
NM_205708	224	374	1.86081	0	up
NM_001003944	12	20	1.85749	0.017136	up
ref|XP_002812646.1|	42	70	1.85749	0.000222	up
NM_201325	18	30	1.85749	0.006657	up
NM_001077537	9	15	1.85749	0.028646	up
NM_001040393	9	15	1.85749	0.028646	up
NM_199576	9	15	1.85749	0.028646	up
ref|XP_002884955.1|	9	15	1.85749	0.028646	up
emb|CAG12036.1|	15	25	1.85749	0.010575	up
NM_001002609	240	399	1.85285	0	up
NM_200127	64	106	1.84588	1.4e-05	up
NM_213093	174	288	1.84468	0	up
NM_001159912	17	28	1.83564	0.008521	up
NM_001002415	149	245	1.83256	0	up
NM_177479	106	174	1.82945	0	up
emb|CAF98051.1|	225	369	1.82777	0	up
ref|XP_002187948.1|	11	18	1.82372	0.022273	up
NM_131795	30	49	1.82034	0.001537	up
NM_131802	179	292	1.81806	0	up
NM_001034178	62	101	1.81555	2.9e-05	up
NM_200185	32	52	1.81105	0.001272	up
ref|XP_001517017.1|	8	13	1.81105	0.037818	up
ref|XP_001637943.1|	8	13	1.81105	0.037818	up
NM_207060	8	13	1.81105	0.037818	up
NM_181761	431	700	1.81008	0	up
NM_213553	90	146	1.80796	1e-06	up
emb|CAF93142.1|	45	73	1.80796	0.000256	up
NM_001017778	29	47	1.80625	0.001939	up
NM_213408	290	470	1.80625	0	up
NM_201082	100	162	1.80548	0	up
NM_001114593	21	34	1.80442	0.005615	up
NM_001013478	26	42	1.80034	0.002972	up
NM_201475	101	163	1.79864	0	up
NM_001003623	80	129	1.79712	5e-06	up
NM_001039621	18	29	1.79557	0.008797	up
NM_001037393	637	1026	1.79509	0	up
NM_213364	23	37	1.79288	0.004584	up
NM_001030245	56	90	1.79115	8.4e-05	up
NM_212699	124	199	1.78858	0	up
NM_212822	25	40	1.78319	0.003753	up
NM_001045118	10	16	1.78319	0.029008	up
NM_001030147	109	174	1.7791	0	up
NM_199876	94	150	1.77845	1e-06	up
NM_201466	32	51	1.77623	0.001665	up
NM_131677	161	256	1.77212	0	up
emb|CAF93873.1|	80	127	1.76926	8e-06	up
NM_131569	87	138	1.76782	4e-06	up
NM_001130673	70	111	1.76727	2.5e-05	up
NM_001098487	53	84	1.76637	0.000163	up
NM_213026	101	160	1.76554	1e-06	up
NM_199278	74	117	1.76211	1.7e-05	up
NM_131814	1178	1856	1.75594	0	up
gb|ACO08628.1|	54	85	1.7543	0.00017	up
NM_001020645	117	184	1.75271	0	up
NM_200975	98	154	1.75135	2e-06	up
NM_213497	21	33	1.75135	0.007339	up
NM_181601	23	36	1.74443	0.005977	up
NM_001013446	18	28	1.73366	0.011478	up
NM_001105588	9	14	1.73366	0.037857	up
NM_001002598	9	14	1.73366	0.037857	up
NM_001020656	415	644	1.72948	0	up
NM_199707	62	96	1.72567	0.000108	up
NM_001020532	73	113	1.72518	3.6e-05	up
NM_178436	44	68	1.7224	0.000702	up
NM_205736	11	17	1.7224	0.029232	up
NM_201013	188	290	1.71917	0	up
NM_001002544	170	262	1.71763	0	up
NM_212876	61	94	1.71742	0.000133	up
NM_001002196	71	109	1.71098	5.5e-05	up
NM_199857	30	46	1.70889	0.003386	up
NM_194417	193	295	1.7035	0	up
NM_200273	40	61	1.6996	0.001307	up
NM_200576	259	394	1.69541	0	up
NM_201320	80	121	1.68567	3.6e-05	up
NM_001123251	43	65	1.6847	0.001118	up
NM_001177312	1187	1794	1.68442	0	up
NM_200016	51	77	1.68267	0.000537	up
NM_001002577	184	277	1.6778	0	up
NM_001020566	24	36	1.67174	0.007876	up
NM_001002386	14	21	1.67174	0.023132	up
NM_001113579	12	18	1.67174	0.029349	up
NM_001017582	12	18	1.67174	0.029349	up
NM_001003421	94	141	1.67174	1.4e-05	up
NM_001002104	42	63	1.67174	0.001385	up
NM_001077796	18	27	1.67174	0.014773	up
NM_200346	10	15	1.67174	0.037746	up
ref|NP_001037921.1|	38	57	1.67174	0.002014	up
gb|AAP58737.1|	283	424	1.66977	0	up
NM_200855	339	507	1.66681	0	up
NM_001080089	261	390	1.66534	0	up
NM_001037122	110	164	1.66161	4e-06	up
NM_194395	696	1036	1.65893	0	up
NM_182940	41	61	1.65815	0.001714	up
NM_131374	2468	3655	1.65052	0	up
NM_001129823	335	495	1.64679	0	up
NM_182867	380	560	1.64241	0	up
NM_001100050	127	187	1.64103	2e-06	up
ref|XP_001509245.1|	17	25	1.63896	0.018599	up
NM_001006007	92	135	1.6354	3.3e-05	up
NM_001114447	463	679	1.63443	0	up
NM_200906	99	145	1.63234	2e-05	up
NM_001006057	663	971	1.63224	0	up
ref|XP_002662855.1|	453	663	1.63115	0	up
NM_198870	238	348	1.6296	0	up
NM_001080000	327	478	1.62914	0	up
NM_212725	61	89	1.62607	0.000443	up
NM_201458	167	243	1.62169	0	up
NM_001099229	22	32	1.62108	0.012269	up
NM_212577	22	32	1.62108	0.012269	up
NM_001002356	11	16	1.62108	0.037528	up
NM_001172570	11	16	1.62108	0.037528	up
NM_001093727	264	383	1.61686	0	up
NM_199583	20	29	1.61602	0.015127	up
NM_001145604	29	42	1.6141	0.006806	up
NM_001040299	56	81	1.61204	0.000776	up
NM_001020480	454	656	1.61037	0	up
NM_200498	36	52	1.60983	0.003887	up
ref|NP_957050.1|	18	26	1.60983	0.018742	up
NM_001034979	9	13	1.60983	0.048725	up
NM_183072	9	13	1.60983	0.048725	up
NM_001003545	217	313	1.60754	0	up
NM_131313	48	69	1.60209	0.0016	up
NM_001111179	23	33	1.59906	0.01241	up
NM_205566	199	285	1.59614	0	up
NM_212710	44	63	1.59575	0.002307	up
NM_001168213	72	103	1.59435	0.000294	up
NM_001045031	14	20	1.59213	0.029348	up
NM_001098249	158	225	1.5871	1e-06	up
NM_001012249	69	98	1.5829	0.000427	up
NM_001007351	43	61	1.58103	0.002824	up
NM_201096	48	68	1.57887	0.001995	up
NM_213374	24	34	1.57887	0.012533	up
ref|NP_001135293.1|	257	364	1.57851	0	up
NM_001003626	142	201	1.57756	3e-06	up
NM_001002433	39	55	1.57172	0.004089	up
emb|CAF98318.1|	49	69	1.56939	0.00203	up
NM_001017793	69	97	1.56675	0.00053	up
NM_001109715	35	49	1.56029	0.005947	up
NM_214737	35	49	1.56029	0.005947	up
NM_001004604	15	21	1.56029	0.029261	up
NM_001002477	53	74	1.55609	0.001755	up
NM_001080073	51	71	1.55155	0.002098	up
NM_213336	383	533	1.55098	0	up
NM_201005	18	25	1.54791	0.023418	up
NM_213389	13	18	1.54315	0.036888	up
NM_201197	13	18	1.54315	0.036888	up
NM_001077430	47	65	1.54132	0.003005	up
emb|CAG05688.1|	68	94	1.54062	0.000792	up
NM_001017617	34	47	1.54062	0.007264	up
NM_001017615	244	337	1.53928	0	up
NM_001004641	16	22	1.53243	0.029134	up
gb|ACI68870.1|	151	207	1.52782	8e-06	up
NM_199931	162	222	1.52727	4e-06	up
NM_001128342	27	37	1.52727	0.012807	up
NM_001043323	252	345	1.5258	0	up
ref|XP_002661063.1|	198	271	1.52539	1e-06	up
NM_199738	72	98	1.51695	0.000843	up
emb|CAF98918.1|	56	76	1.51253	0.00225	up
NM_198873	56	76	1.51253	0.00225	up
NM_001005960	264	358	1.51132	0	up
NM_213284	34	46	1.50785	0.008912	up
NM_001007280	105	142	1.50722	0.000157	up
NM_001128715	54	73	1.50663	0.00268	up
NM_001145619	135	182	1.5025	3.6e-05	up
NM_001014345	46	62	1.50214	0.004454	up
NM_001020705	303	408	1.50071	0	up
NM_001114585	26	35	1.50028	0.01563	up
NM_001006092	26	35	1.50028	0.01563	up
NM_213002	607	817	1.50007	0	up
NM_001002436	81	109	1.49975	0.000644	up
dbj|BAE90953.1|	200	269	1.49899	1e-06	up
NM_200972	58	78	1.4988	0.002304	up
NM_200019	177	238	1.49859	5e-06	up
NM_001082830	131	176	1.49734	4.9e-05	up
NM_001105683	99	133	1.49725	0.000258	up
dbj|BAC01796.1|	1973	2649	1.49635	0	up
NM_001002536	47	63	1.4939	0.004496	up
NM_001077307	416	555	1.48689	0	up
NM_181497	15	20	1.48599	0.036093	up
NM_001111218	12	16	1.48599	0.046154	up
gb|EFA13536.1|	118	157	1.48284	0.000129	up
NM_200820	43	57	1.47735	0.006407	up
NM_001076644	34	45	1.47507	0.010836	up
NM_199659	53	70	1.47197	0.003906	up
NM_199779	338	444	1.46401	0	up
NM_001077804	675	886	1.46288	0	up
emb|CAF96370.1|	16	21	1.46277	0.035666	up
NM_001083847	16	21	1.46277	0.035666	up
NM_213347	16	21	1.46277	0.035666	up
NM_199275	254	333	1.46113	0	up
ref|XP_698536.1|	13	17	1.45742	0.04529	up
gb|EFB20259.1|	153	200	1.45686	4.6e-05	up
NM_001002131	23	30	1.45369	0.023093	up
emb|CAG06534.1|	56	73	1.45282	0.003992	up
NM_001005945	132	172	1.45222	0.000127	up
NM_001128299	99	129	1.45222	0.000546	up
NM_001089337	27	35	1.44471	0.018917	up
NM_201138	71	92	1.44413	0.002154	up
NM_200743	226	292	1.43997	4e-06	up
NM_001003488	401	518	1.43967	0	up
NM_001007183	38	49	1.43711	0.010941	up
NM_201208	305	393	1.43605	0	up
NM_200014	150	193	1.43398	9e-05	up
NM_001013282	196	252	1.43292	1.5e-05	up
NM_001017651	21	27	1.43292	0.02813	up
NM_200164	14	18	1.43292	0.04444	up
ref|XP_002411532.1|	85	109	1.42918	0.001405	up
ref|XP_687281.3|	535	686	1.42905	0	up
NM_001024407	256	328	1.42795	2e-06	up
NM_200728	388	497	1.42759	0	up
NM_001077581	755	964	1.42301	0	up
NM_001024403	271	346	1.42293	1e-06	up
NM_212953	12217	15550	1.41855	0	up
NM_001002064	154	196	1.41845	0.000111	up
NM_212688	66	84	1.41845	0.003537	up
ref|XP_414813.2|	243	309	1.4172	4e-06	up
NM_001045362	174	221	1.41554	5.7e-05	up
NM_131682	2345	2976	1.41439	0	up
NM_001004295	93	118	1.41409	0.001249	up
NM_183410	160	203	1.41401	9.9e-05	up
NM_198876	468	593	1.41217	0	up
NM_200973	15	19	1.41169	0.04361	up
NM_201463	53	67	1.40889	0.006679	up
emb|CAF98086.1|	72	91	1.4086	0.003068	up
NM_001089372	95	120	1.40778	0.001264	up
NM_213417	200	252	1.40426	3.1e-05	up
NM_001080642	104	131	1.40383	0.000955	up
NM_001044756	85	107	1.40295	0.001975	up
NM_001008538	664	835	1.40151	0	up
NM_199756	195	245	1.40026	4.1e-05	up
NM_001017661	485	609	1.39944	0	up
ref|XP_001504005.2|	79	99	1.39664	0.002676	up
NM_199939	162	203	1.39656	0.00014	up
emb|CAF87892.1|	353	442	1.39549	0	up
NM_212728	120	150	1.39312	0.000641	up
NM_001003451	72	90	1.39312	0.003621	up
NM_200858	56	70	1.39312	0.006716	up
NM_001025536	36	45	1.39312	0.015481	up
NM_199817	80	100	1.39312	0.002686	up
NM_001003456	80	100	1.39312	0.002686	up
NM_213069	20	25	1.39312	0.033898	up
NM_001135137	389	486	1.3924	0	up
NM_001037698	282	352	1.39114	3e-06	up
NM_001077340	117	146	1.39074	0.000741	up
dbj|BAC11488.1|	331	413	1.39059	1e-06	up
NM_001001818	45	56	1.38693	0.010944	up
NM_201213	262	326	1.38674	7e-06	up
ref|XP_001915064.1|	91	113	1.38393	0.002027	up
NM_001004536	236	293	1.38367	1.8e-05	up
NM_213131	257	319	1.38336	9e-06	up
NM_199749	650	806	1.38197	0	up
NM_131432	134	166	1.38064	0.000501	up
NM_001080034	164	203	1.37953	0.000195	up
NM_001002050	55	68	1.37792	0.00789	up
NM_212996	637	787	1.37693	0	up
NM_001002126	17	21	1.37673	0.04202	up
NM_001118895	120	148	1.37454	0.000882	up
NM_001122946	30	37	1.37454	0.022127	up
NM_001110833	30	37	1.37454	0.022127	up
ref|NP_001082663.1|	3301	4068	1.37345	0	up
NM_001002217	477	587	1.37151	0	up
NM_200048	313	385	1.37086	3e-06	up
NM_212809	35	43	1.36924	0.018286	up
NM_201074	44	54	1.36779	0.012868	up
ref|XP_002715646.1|	106	130	1.36683	0.001559	up
NM_213148	253	310	1.36559	2e-05	up
NM_214704	940	1150	1.36348	0	up
ref|XP_002666669.1|	18	22	1.36216	0.041262	up
NM_001004562	18	22	1.36216	0.041262	up
NM_001076555	131	160	1.36121	0.000789	up
NM_001004634	1193	1454	1.35832	0	up
NM_001013469	437	532	1.35678	0	up
NM_001077568	69	84	1.35678	0.005786	up
NM_153667	1385	1682	1.35349	0	up
NM_001017832	33	40	1.3509	0.021645	up
NM_131591	370	448	1.34944	2e-06	up
NM_001007282	76	92	1.34912	0.004981	up
NM_213021	43	52	1.34776	0.015063	up
NM_001002453	72	87	1.34668	0.005783	up
NM_001013494	24	29	1.34668	0.032172	up
emb|CAG06729.1|	1247	1506	1.34597	0	up
NM_194388	29	35	1.34508	0.026095	up
NM_201038	34	41	1.34395	0.021481	up
NM_001122612	166	200	1.34276	0.00042	up
NM_131450	59	71	1.34117	0.009154	up
NM_001037123	139	167	1.339	0.000936	up
NM_131220	95	114	1.33739	0.003228	up
NM_001082891	60	72	1.33739	0.009134	up
NM_199944	50	60	1.33739	0.01261	up
dbj|BAD90685.1|	30	36	1.33739	0.025838	up
NM_213262	25	30	1.33739	0.031757	up
NM_001080083	153	183	1.33302	0.000723	up
NM_001007186	133	159	1.33237	0.001233	up
NM_001045221	169	202	1.33212	0.000489	up
NM_001076755	31	37	1.3302	0.025582	up
NM_001037106	340	405	1.32756	9e-06	up
NM_131857	58	69	1.32586	0.010608	up
NM_001020540	443	527	1.32582	1e-06	up
NM_200575	81	96	1.32088	0.005734	up
NM_205684	158	187	1.31905	0.000839	up
NM_214755	336	396	1.31351	1.8e-05	up
NM_001003549	174	205	1.31305	0.00065	up
NM_200131	73	86	1.31297	0.007681	up
NM_199787	17	20	1.31117	0.049102	up
gb|ABC69049.1|	488	573	1.30862	1e-06	up
NM_001002376	144	169	1.30798	0.001429	up
NM_001024395	29	34	1.30665	0.030175	up
NM_200038	273	320	1.30637	8.8e-05	up
NM_197933	70	82	1.30555	0.008876	up
NM_200727	240	281	1.30489	0.000185	up
NM_199708	100	117	1.30396	0.00425	up
NM_194363	777	908	1.30239	0	up
NM_131676	570	666	1.3022	0	up
NM_001076733	60	70	1.30024	0.012073	up
gb|AAH44817.1|	36	42	1.30024	0.024342	up
NM_001002473	670	778	1.29414	0	up
NM_214721	118	137	1.29395	0.00319	up
ref|XP_002195127.1|	87	101	1.29384	0.006477	up
emb|CAG02788.1|	25	29	1.29281	0.036627	up
NM_001113590	394	457	1.2927	1.3e-05	up
NM_212905	301	349	1.29222	8e-05	up
ref|XP_002763473.1|	134	155	1.28915	0.00242	up
NM_199566	32	37	1.28863	0.029074	up
NM_213302	738	852	1.28665	0	up
NM_199957	7763	8954	1.28548	0	up
NM_131177	144	166	1.28476	0.002109	up
NM_001100156	1286	1482	1.28436	0	up
NM_212629	33	38	1.28336	0.028723	up
NM_200867	146	168	1.28243	0.002104	up
NM_205700	2252	2591	1.28226	0	up
NM_001002057	60	69	1.28167	0.013746	up
NM_201588	461	530	1.28131	7e-06	up
NM_001020624	47	54	1.28048	0.019365	up
NM_200546	34	39	1.27839	0.02838	up
NM_001003876	89	102	1.27729	0.007306	up
NM_001076745	119	136	1.27371	0.004093	up
NM_001161487	121	138	1.27108	0.004073	up
NM_178290	285	325	1.27091	0.000215	up
NM_001002745	3162	3601	1.26923	0	up
NM_001083573	22	25	1.26647	0.044069	up
NM_001002099	194	220	1.26386	0.001217	up
NM_212613	316	358	1.26262	0.000167	up
NM_201053	129	146	1.26137	0.003988	up
NM_199793	943	1066	1.25986	0	up
NM_001002673	146	165	1.25953	0.003021	up
NM_001020524	39	44	1.25738	0.026772	up
NM_001033587	167	188	1.25464	0.002283	up
NM_001105526	32	36	1.25381	0.032966	up
NM_001001594	401	451	1.25346	6.3e-05	up
NM_200948	217	244	1.25316	0.001046	up
ref|XP_001370580.1|	542	609	1.25226	9e-06	up
NM_001083563	49	55	1.25096	0.021489	up
NM_001077378	66	74	1.24958	0.01492	up
gb|ACO09541.1|	33	37	1.24958	0.032506	up
NM_200762	572	641	1.24894	7e-06	up
emb|CAF90961.1|	25	28	1.24823	0.041592	up
ref|XP_692599.3|	109	122	1.24742	0.006761	up
NM_001145238	101	113	1.24691	0.007828	up
NM_001100031	160	179	1.24684	0.002913	up
NM_131234	34	38	1.24561	0.03206	up
NM_001017893	230	257	1.24533	0.001021	up
NM_201162	77	86	1.24476	0.012416	up
NM_001004595	61	68	1.24239	0.017329	up
NM_131733	70	78	1.24187	0.01452	up
NM_213494	63	70	1.23833	0.017063	up
NM_001122710	27	30	1.23833	0.040115	up
NM_131848	309	343	1.23712	0.000413	up
NM_001030000	1184	1312	1.23498	0	up
NM_001045463	65	72	1.23452	0.016804	up
NM_173239	84	93	1.2339	0.011903	up
NM_001003434	28	31	1.2339	0.039421	up
NM_001007771	38	42	1.23181	0.030397	up
NM_001040347	116	128	1.22979	0.007311	up
NM_200195	709	782	1.22924	4e-06	up
NM_001002641	59	65	1.22783	0.01965	up
NM_001110467	188	207	1.22713	0.00268	up
NM_001006055	99	109	1.22707	0.009825	up
NM_212595	100	110	1.22594	0.009771	up
NM_200959	30	33	1.22594	0.038114	up
NM_001045004	121	133	1.22502	0.007143	up
NM_001126393	796	873	1.2223	2e-06	up
NM_001002072	259	284	1.22207	0.00118	up
NM_200910	308	337	1.21943	0.000695	up
ref|XP_001919822.2|	1119	1224	1.21907	0	up
NM_001002191	1097	1199	1.21812	0	up
NM_001020642	195	213	1.21737	0.002899	up
ref|NP_001001234.1|	98	107	1.21685	0.010951	up
NM_200909	178	194	1.21467	0.003761	up
NM_001002105	123	134	1.21416	0.00783	up
NM_001006098	68	74	1.21283	0.018216	up
NM_199691	455	495	1.21247	0.000167	up
emb|CAG03722.1|	143	155	1.20802	0.006446	up
NM_152951	291	315	1.20641	0.001188	up
NM_001004289	1078	1166	1.20547	0	up
NM_001077535	1132	1224	1.20507	0	up
NM_200892	75	81	1.20365	0.017221	up
NM_001002665	75	81	1.20365	0.017221	up
NM_199479	130	140	1.20022	0.008318	up
NM_205748	536	576	1.19767	0.000137	up
NM_001045347	122	131	1.19671	0.009537	up
NM_200079	991	1064	1.19659	2e-06	up
NM_001080562	163	175	1.19654	0.005872	up
NM_131247	512	549	1.19503	0.000192	up
NM_200102	28	30	1.1941	0.043797	up
NM_001002156	85	91	1.19316	0.015952	up
NM_200949	164	175	1.18925	0.006398	up
NM_001113585	120	128	1.18879	0.010565	up
NM_001113661	76	81	1.18782	0.01875	up
ref|XP_001641939.1|	61	65	1.18758	0.023491	up
NM_212995	184	196	1.18718	0.005331	up
NM_001003632	672	714	1.18415	8e-05	up
NM_200372	128	136	1.18415	0.010081	up
NM_200513	100	106	1.18136	0.014322	up
NM_001017401	152	161	1.18048	0.008096	up
NM_001113581	391	414	1.18005	0.000941	up
ref|XP_002598146.1|	239	253	1.17978	0.003532	up
gb|EEH44696.1|	279	295	1.17841	0.00254	up
NM_001004512	1284	1354	1.17525	2e-06	up
NM_213471	368	388	1.17506	0.001309	up
NM_213041	118	124	1.17116	0.012698	up
NM_001089410	282	296	1.16982	0.002958	up
NM_001128554	830	871	1.16955	5.5e-05	up
NM_201087	64	67	1.16674	0.024854	up
NM_131590	150	157	1.1665	0.009657	up
NM_213087	151	158	1.16616	0.009602	up
NM_001076710	1084	1134	1.1659	1.3e-05	up
NM_212707	89	93	1.16458	0.018365	up
NM_199968	68	71	1.16366	0.023896	up
NM_199548	499	521	1.16363	0.000705	up
NM_214683	73	76	1.1603	0.022795	up
NM_212585	400	416	1.15907	0.001595	up
NM_200583	958	995	1.15754	5.1e-05	up
NM_001111154	26	27	1.15736	0.04992	up
NM_200590	81	84	1.15577	0.021224	up
NM_131722	27	28	1.15577	0.048885	up
NM_131328	27	28	1.15577	0.048885	up
NM_001115114	1755	1819	1.15514	1e-06	up
NM_001002226	28	29	1.1543	0.047901	up
NM_001003411	28	29	1.1543	0.047901	up
NM_213517	400	414	1.1535	0.001852	up
emb|CAG05454.1|	29	30	1.15293	0.046964	up
gb|ABE02825.1|	3205	3309	1.15066	0	up
NM_001098396	1329	1372	1.15055	1.1e-05	up
NM_199851	31	32	1.15045	0.045219	up
NM_199683	127	131	1.1496	0.01398	up
NM_199687	954	981	1.14604	0.000107	up
NM_001013347	36	37	1.14545	0.041461	up
ref|XP_002661718.1|	263	270	1.14416	0.005441	up
NM_001005942	269	276	1.1435	0.005293	up
NM_131252	122	125	1.1419	0.015525	up
NM_212722	347	355	1.14019	0.003506	up
NM_001001844	45	46	1.13926	0.036239	up
NM_001003484	187	191	1.13833	0.009782	up
NM_199974	190	194	1.13796	0.009624	up
NM_001002752	96	98	1.13771	0.020143	up
NM_200304	155	158	1.13607	0.012569	up
NM_131587	109	111	1.13494	0.018232	up
NM_001003618	60	61	1.13307	0.030134	up
NM_200991	82	83	1.12809	0.02423	up
NM_200170	86	87	1.12745	0.023392	up
NM_001089363	282	285	1.12635	0.006475	up
NM_001003439	100	101	1.12564	0.02084	up
NM_001002440	351	354	1.12402	0.00475	up
NM_001017624	120	121	1.12378	0.017958	up
NM_001003848	345	347	1.12096	0.005177	up
NM_182889	316	317	1.11802	0.006244	up
NM_001114446	96	96	1.11449	0.022865	up
NM_213103	49	49	1.11449	0.036695	up
pir||S05446	49	49	1.11449	0.036695	up
ref|XP_001511992.1|	49	49	1.11449	0.036695	up
NM_201191	53	53	1.11449	0.034878	up
NM_001020612	54	54	1.11449	0.034454	up
NM_131294	599	598	1.11263	0.002212	up
NM_001017561	252	251	1.11007	0.009445	up
NM_213481	471	469	1.10976	0.003837	up
NM_213365	150	149	1.10706	0.016511	up
NM_001080041	119	118	1.10513	0.0203	up
NM_201078	221	219	1.10441	0.011652	up
emb|CAF90350.1|	270	267	1.10211	0.009621	up
NM_001001940	623	616	1.10197	0.002776	up
NM_001020571	169	167	1.10131	0.015509	up
NM_001004572	165	163	1.10099	0.01588	up
NM_001002869	657	648	1.09923	0.002705	up
NM_001080200	145	143	1.09912	0.017955	up
NM_213236	69	68	1.09834	0.030851	up
NM_199564	126	124	1.0968	0.020353	up
NM_200129	61	60	1.09622	0.033584	up
NM_001159667	53	52	1.09347	0.036874	up
NM_001128555	51	50	1.09264	0.037808	up
NM_212948	396	387	1.08916	0.007362	up
NM_001003859	44	43	1.08916	0.041534	up
NM_182873	327	319	1.08723	0.009407	up
NM_131347	162	158	1.08698	0.017791	up
gb|ABG91803.1|	38	37	1.08517	0.045467	up
NM_213506	99	96	1.08072	0.025975	up
NM_001002067	33	32	1.08072	0.049487	up
NM_001024394	118	114	1.07671	0.023546	up
NM_001037436	86	83	1.07562	0.02888	up
NM_001045104	141	136	1.07497	0.021073	up
NM_001024442	1238	1194	1.07488	0.00175	up
NM_001045408	28541	27518	1.07455	0	up
NM_199947	332	320	1.07421	0.010849	up
NM_001037560	54	52	1.07322	0.038151	up
NM_199561	764	734	1.07073	0.004536	up
NM_200034	178	171	1.07067	0.018363	up
ref|YP_001105933.1|	75	72	1.06991	0.031849	up
NM_200373	224	215	1.06972	0.015642	up
NM_001114898	47	45	1.06707	0.041669	up
NM_214701	69	66	1.06604	0.03373	up
NM_001002344	45	43	1.06496	0.04281	up
NM_001077575	44	42	1.06384	0.043407	up
NM_001039985	44	42	1.06384	0.043407	up
NM_001002118	108	103	1.0629	0.026225	up
NM_001030064	1026	977	1.06127	0.003882	up
NM_001005391	1402	1334	1.06044	0.00248	up
NM_001012498	329	313	1.06029	0.012609	up
NM_001077579	663	629	1.05734	0.007087	up
NM_001030095	251	238	1.05677	0.015785	up
NM_213305	172	163	1.05618	0.020271	up
NM_214706	581	550	1.05503	0.008341	up
NM_001122855	481	455	1.05425	0.009922	up
NM_001037118	74	70	1.05425	0.033285	up
ref|NP_001155736.1|	71	67	1.05171	0.034218	up
NM_213463	398	375	1.05009	0.012014	up
NM_001004665	430	405	1.0497	0.011391	up
NM_001007038	154	145	1.04936	0.022294	up
NM_201304	2329	2190	1.04798	0.001814	up
NM_131673	66	62	1.04695	0.035889	up
NM_201474	195	183	1.04591	0.019666	up
NM_001113483	629	590	1.04539	0.008928	up
NM_001110285	63	59	1.04373	0.036971	up
NM_214798	820	767	1.04246	0.007498	up
NM_001076725	90	84	1.04019	0.030798	up
NM_200950	389	363	1.04	0.013277	up
NM_212894	984	918	1.03974	0.006728	up
NM_200017	18054	16834	1.03918	4e-06	up
NM_001118900	43	40	1.03674	0.045435	up
NM_001161337	139	129	1.03431	0.024723	up
NM_173250	276	256	1.03373	0.016952	up
NM_001002097	248	230	1.0336	0.018025	up
NM_201126	110	102	1.03344	0.028055	up
emb|CAF94602.1|	274	254	1.03314	0.017068	up
NM_131789	82	76	1.03295	0.032743	up
NM_001045149	231	214	1.03248	0.01884	up
NM_001080063	95	88	1.03237	0.030356	up
NM_001003437	567	525	1.03194	0.011129	up
NM_001045073	106	98	1.03038	0.028767	up
NM_201184	79	73	1.02985	0.033527	up
emb|CAG13185.1|	326	301	1.02903	0.015759	up
NM_131434	64	59	1.02742	0.03745	up
NM_001044340	74	68	1.02413	0.034907	up
gb|ACO14323.1|	246	226	1.02389	0.018739	up
NM_001076624	49	45	1.02352	0.043026	up
gb|ACO15140.1|	464	426	1.02322	0.013304	up
NM_200637	61	56	1.02314	0.038536	up
NM_199626	266	244	1.02232	0.018062	up
ref|XP_002800128.1|	349	320	1.02189	0.015644	up
NM_001002504	107	98	1.02075	0.029049	up
gb|ACQ58308.1|	95	87	1.02064	0.030866	up
NM_001017756	541	495	1.01973	0.012446	up
NM_201062	329	301	1.01964	0.016274	up
NM_198073	810	740	1.01818	0.010041	up
NM_001003513	219	200	1.0178	0.020222	up
NM_182888	509	464	1.01596	0.013089	up
NM_001045357	253	230	1.01318	0.018951	up
emb|CAG02702.1|	110	100	1.01318	0.028889	up
NM_131228	44	40	1.01318	0.045718	up
NM_001080184	230	209	1.01274	0.019908	up
NM_001002500	193	175	1.01055	0.021823	up
NM_001007765	182	165	1.01039	0.022483	up
NM_199558	236	213	1.00588	0.019824	up
NM_198804	396	357	1.01274	0.015309	up
NM_153659	232	209	1.01055	0.020024	up
ref|NP_001170933.1|	1096	984	1.01039	0.009232	up
ref|NP_001041364.1|	39	35	1.00588	0.048793	up
NM_001109705	349	313	0.992886	0.016363	down
NM_001045276	87	78	0.992596	0.032738	down
NM_001130697	171	153	0.988917	0.023374	down
ref|NP_001011970.1|	275	246	0.988899	0.018433	down
NM_001079946	207	185	0.986792	0.021244	down
NM_001037388	1503	1339	0.992886	0.00776	down
NM_198143	64	57	0.992596	0.038184	down
NM_001006018	71	63	0.988917	0.036251	down
NM_131309	843	748	0.988899	0.010303	down
NM_001159528	96	85	0.986792	0.031149	down
NM_200694	687	608	0.986336	0.011354	down
NM_199919	51	45	0.983377	0.042749	down
ref|XP_001159177.1|	68	60	0.983377	0.037005	down
NM_001008587	723	637	0.981927	0.010798	down
NM_212768	92	81	0.98124	0.031745	down
NM_001076600	74	65	0.978948	0.035402	down
NM_001012304	410	360	0.97858	0.014515	down
NM_200504	56	49	0.975183	0.040697	down
ref|NP_001090066.1|	104	91	0.975183	0.029685	down
NM_001007314	151	132	0.97426	0.02444	down
NM_212843	95	83	0.973716	0.031056	down
ref|XP_001488314.1|	609	532	0.973581	0.011268	down
NM_001110482	87	76	0.973581	0.032488	down
NM_181760	393	343	0.972701	0.014479	down
NM_200438	297	259	0.971899	0.016892	down
NM_131310	39	34	0.97161	0.048798	down
NM_205567	233	203	0.970997	0.01925	down
NM_001042718	163	142	0.970909	0.023333	down
ref|XP_001332567.2|	108	94	0.970023	0.028942	down
NM_001007766	69	60	0.969125	0.036464	down
NM_001045295	84	73	0.968549	0.032928	down
emb|CAF92894.1|	129	112	0.967623	0.026262	down
ref|XP_002161986.1|	241	209	0.966512	0.018614	down
NM_001045350	120	104	0.965895	0.02721	down
NM_213151	290	251	0.964614	0.016603	down
NM_213312	431	372	0.96193	0.012797	down
dbj|BAB39135.1|	57	49	0.958074	0.03989	down
gb|ACO09745.1|	57	49	0.958074	0.03989	down
NM_001002614	121	104	0.957912	0.026669	down
NM_001002638	185	159	0.957863	0.02099	down
NM_001007344	85	73	0.957154	0.032261	down
NM_001002060	85	73	0.957154	0.032261	down
NM_001017589	63	54	0.955281	0.037743	down
NM_131371	97	83	0.953639	0.029852	down
NM_001005597	228	195	0.953186	0.018163	down
NM_001089378	233	199	0.951864	0.017798	down
NM_001098261	185	158	0.951838	0.020514	down
NM_131248	453	386	0.949657	0.011023	down
NM_001017590	74	63	0.948826	0.034327	down
NM_213328	268	228	0.948152	0.015898	down
NM_001037235	974	828	0.947435	0.005171	down
NM_201993	139	118	0.946117	0.02384	down
NM_001083851	92	78	0.944897	0.030195	down
NM_001110403	318	269	0.942764	0.013512	down
NM_001076575	97	82	0.94215	0.029106	down
ref|NP_001025354.1|	226	191	0.941896	0.017153	down
NM_200080	115	97	0.940052	0.026179	down
NM_200360	51	43	0.939672	0.041497	down
gb|AAL86982.1|	127	107	0.938983	0.024562	down
NM_001003473	127	107	0.938983	0.024562	down
NM_199555	578	486	0.937101	0.007405	down
NM_001002315	218	183	0.935562	0.016889	down
NM_213128	303	254	0.934263	0.012984	down
ref|XP_002609388.1|	246	206	0.933276	0.015185	down
NM_199647	166	139	0.933221	0.020156	down
NM_001040373	237	198	0.931097	0.015362	down
NM_201324	139	116	0.930082	0.022367	down
NM_200040	1218	1016	0.92966	0.002041	down
NM_212581	72	60	0.928745	0.033542	down
NM_201094	54	45	0.928745	0.039583	down
ref|XP_002666688.1|	36	30	0.928745	0.049513	down
NM_001003775	1336	1112	0.927633	0.001535	down
NM_200999	3232	2690	0.927596	8.6e-05	down
NM_001080579	119	99	0.927184	0.024474	down
NM_205612	184	153	0.926726	0.018041	down
NM_001128330	148	123	0.926235	0.021035	down
NM_212958	135	112	0.924618	0.022237	down
NM_213510	434	360	0.924465	0.008157	down
NM_001037385	76	63	0.923857	0.032092	down
NM_001020651	455	377	0.923438	0.007601	down
ref|XP_001028186.1|	280	232	0.923438	0.012465	down
NM_213204	7124	5897	0.92254	0	down
NM_213334	349	288	0.919697	0.009614	down
NM_001128385	396	326	0.917488	0.008087	down
NM_205554	96	79	0.917136	0.02711	down
NM_199724	79	65	0.916989	0.030735	down
NM_200650	45	37	0.916362	0.043045	down
NM_001002512	5555	4560	0.914868	0	down
NM_200007	283	232	0.913649	0.011052	down
NM_001126455	122	100	0.91352	0.022615	down
NM_001077769	414	339	0.912593	0.007046	down
NM_001003874	390	319	0.911599	0.007468	down
NM_199690	301	246	0.910849	0.009996	down
NM_200028	49	40	0.909791	0.040481	down
NM_201290	513	417	0.905934	0.004496	down
NM_001089554	2834	2302	0.905281	1.1e-05	down
NM_199762	386	313	0.903722	0.006576	down
NM_200544	79	64	0.902881	0.029335	down
NM_001077299	882	714	0.90221	0.001301	down
NM_212762	63	51	0.90221	0.034025	down
NM_001134411	183	148	0.90134	0.014917	down
NM_173263	166	134	0.899652	0.016096	down
NM_201089	62	50	0.898786	0.034045	down
NM_001004580	560	451	0.897566	0.003077	down
NM_199820	488	392	0.89525	0.00375	down
NM_212617	127	102	0.895106	0.019708	down
NM_130926	5582	4477	0.893872	0	down
NM_001111178	131	105	0.893297	0.018959	down
NM_173248	653	523	0.892619	0.001881	down
pdb|1YBW|A	221	177	0.892604	0.011214	down
NM_213273	105	84	0.891595	0.022583	down
NM_199700	130	104	0.891595	0.018864	down
NM_199995	841	671	0.88921	0.000822	down
NM_200660	54	43	0.887468	0.036118	down
NM_001020561	49	39	0.887046	0.03847	down
ref|NP_001084795.1|	49	39	0.887046	0.03847	down
NM_200935	88	70	0.88653	0.025312	down
NM_213478	146	116	0.885489	0.016168	down
NM_001076742	73	58	0.885489	0.029039	down
NM_201510	495	393	0.884841	0.002738	down
NM_001118893	625	496	0.884463	0.001559	down
NM_001002572	116	92	0.883909	0.019806	down
NM_199588	87	69	0.883909	0.025216	down
NM_001099448	250	198	0.882679	0.008427	down
NM_001037112	43	34	0.881228	0.041297	down
NM_001080044	148	117	0.881053	0.015354	down
NM_001030123	1473	1164	0.8807	4.2e-05	down
NM_001030099	7500	5922	0.880005	0	down
NM_001145242	152	120	0.879864	0.014777	down
NM_001002593	299	236	0.879668	0.00616	down
NM_001142543	614	484	0.878526	0.001307	down
NM_212998	85	67	0.878484	0.025007	down
NM_213376	179	141	0.877898	0.012085	down
NM_001077295	94	74	0.877368	0.022857	down
NM_001045308	768	603	0.875052	0.000557	down
NM_199782	74	58	0.873523	0.027302	down
NM_201052	3293	2574	0.871153	0	down
ref|XP_001944358.1|	32	25	0.870699	0.048811	down
NM_131327	59	46	0.868928	0.031928	down
NM_001166268	95	74	0.868132	0.021431	down
NM_001089532	599	466	0.867036	0.000889	down
NM_201454	90	70	0.866829	0.022333	down
NM_001002412	36	28	0.866829	0.044895	down
NM_001077355	824	640	0.865627	0.000255	down
gb|AAB29978.1|	107	83	0.864514	0.018667	down
NM_001111216	267	207	0.864046	0.005567	down
NM_001017539	400	310	0.863733	0.002417	down
NM_001089483	40	31	0.863733	0.041526	down
NM_001163291	443	343	0.862915	0.001828	down
NM_001114916	62	48	0.862834	0.029998	down
NM_001044858	303	234	0.860699	0.004107	down
NM_201059	118	91	0.859483	0.016204	down
NM_212861	96	74	0.859089	0.020003	down
NM_001039804	39	30	0.857303	0.041564	down
NM_213644	39289	30204	0.856784	0	down
NM_212845	155	119	0.855644	0.011245	down
NM_001083835	124	95	0.853846	0.014574	down
ref|XP_001338900.3|	200	153	0.852588	0.007445	down
NM_001035264	986	754	0.85226	4.2e-05	down
NM_201450	34	26	0.85226	0.045136	down
NM_213462	38	29	0.850535	0.04158	down
NM_001171066	42	32	0.849139	0.038509	down
NM_200761	71	54	0.847644	0.024853	down
NM_001017599	1571	1193	0.846335	1e-06	down
ref|XP_002663459.1|	431	327	0.845568	0.001108	down
NM_199572	136	103	0.844066	0.011752	down
NM_001079951	78	59	0.843015	0.022116	down
NM_200644	53	40	0.841128	0.031151	down
gb|EFB26801.1|	489	369	0.840999	0.000606	down
NM_001045335	6330	4776	0.840889	0	down
NM_201153	65	49	0.840157	0.025906	down
NM_001002073	138	104	0.839909	0.010992	down
NM_001003548	280	211	0.839851	0.003026	down
NM_213132	73	55	0.839687	0.023136	down
NM_213323	89	67	0.839001	0.018764	down
NM_198372	32	24	0.835871	0.045268	down
NM_145118	28	21	0.835871	0.049722	down
NM_001003482	5109	3825	0.834398	0	down
NM_001004550	1428	1069	0.83431	0	down
NM_001024461	95	71	0.832938	0.01662	down
NM_001017796	452	337	0.830939	0.000538	down
NM_001113651	269	200	0.82862	0.002544	down
NM_001044879	408	303	0.827676	0.000694	down
NM_001089445	62	46	0.826883	0.025236	down
NM_212591	31	23	0.826883	0.045283	down
NM_001045450	85	63	0.826037	0.017927	down
NM_001079999	27	20	0.825551	0.049869	down
NM_199853	50	37	0.824726	0.030536	down
NM_001017910	492	364	0.824545	0.000287	down
NM_200845	22472	16622	0.824365	0	down
emb|CAG04580.1|	96	71	0.824261	0.015239	down
ref|NP_001084922.1|	92	68	0.823757	0.016004	down
NM_001039924	337	249	0.823469	0.001153	down
NM_212568	157	116	0.823448	0.00723	down
NM_001045120	325	240	0.823011	0.001276	down
ref|NP_001079431.1|	174	128	0.819858	0.005641	down
NM_001002751	1651	1214	0.819501	0	down
NM_001003447	49	36	0.818812	0.03029	down
NM_001076738	30	22	0.817296	0.045257	down
gb|ACU12483.1|	872	639	0.816699	5e-06	down
NM_001002555	116	85	0.816655	0.010866	down
NM_205613	160	117	0.814974	0.006133	down
NM_001005589	4073	2974	0.813775	0	down
NM_001017711	63	46	0.813758	0.023014	down
NM_198368	37	27	0.81328	0.037864	down
NM_001113796	48	35	0.812652	0.030021	down
NM_001002486	18019	13118	0.811362	0	down
NM_001017878	110	80	0.810541	0.011001	down
NM_199913	1329	965	0.809245	0	down
NM_001045000	211	153	0.80814	0.002926	down
NM_199589	1557	1125	0.80527	0	down
NM_200870	72	52	0.804913	0.018625	down
emb|CAF97479.1|	205	148	0.804611	0.002915	down
emb|CAF98145.1|	61	44	0.803898	0.022429	down
NM_001002106	8521	6145	0.803728	0	down
NM_214773	333	240	0.803239	0.000605	down
NM_001025458	82	59	0.801892	0.015396	down
NM_200433	82	59	0.801892	0.015396	down
NM_212860	32	23	0.801043	0.041022	down
gb|ACO13631.1|	32	23	0.801043	0.041022	down
ref|NP_001140055.1|	110	79	0.80041	0.009795	down
gb|ABW90106.1|	166	119	0.798945	0.004323	down
NM_200296	116	83	0.79744	0.008629	down
NM_200108	369	264	0.797362	0.000314	down
NM_205561	84	60	0.796067	0.014139	down
ref|XP_002733922.1|	49	35	0.796067	0.027126	down
NM_173262	8808	6265	0.792723	0	down
NM_212924	45	32	0.792529	0.029067	down
NM_001003861	3413	2421	0.790563	0	down
emb|CAG12611.1|	110	78	0.790278	0.008657	down
NM_001110109	208	147	0.787647	0.001892	down
NM_200092	112	79	0.786117	0.007943	down
NM_200662	319	225	0.786085	0.000383	down
NM_001007361	173	122	0.785944	0.003043	down
NM_001002619	105	74	0.785453	0.008856	down
NM_200084	27	19	0.784274	0.044871	down
ref|NP_001117810.1|	1067	750	0.783384	0	down
NM_173249	74	52	0.783158	0.015085	down
NM_001020490	37	26	0.783158	0.033777	down
NM_001130651	84	59	0.7828	0.012457	down
NM_199870	131	92	0.782698	0.005534	down
NM_001007348	94	66	0.782517	0.01036	down
NM_199935	217	152	0.78066	0.001388	down
NM_001003844	40	28	0.780146	0.030876	down
NM_001040043	40	28	0.780146	0.030876	down
NM_213208	8119	5682	0.779968	0	down
NM_001044709	656	459	0.779806	3e-06	down
NM_213035	83	58	0.778803	0.012197	down
NM_001098737	63	44	0.778377	0.018093	down
NM_213016	257	179	0.776243	0.000664	down
ref|NP_001117868.2|	164	114	0.774709	0.002785	down
NM_200763	72	50	0.773954	0.014479	down
NM_200046	18981	13171	0.773353	0	down
NM_200087	124	86	0.772956	0.005353	down
NM_201161	940	651	0.771847	0	down
NM_201465	26	18	0.771573	0.044612	down
NM_001076751	107	74	0.770772	0.007067	down
NM_001012480	230	159	0.770455	0.00085	down
NM_001122857	718	493	0.765245	0	down
NM_001013270	35	24	0.764225	0.032923	down
NM_194432	35	24	0.764225	0.032923	down
NM_001003422	54	37	0.763635	0.019916	down
NM_001114903	273	187	0.763408	0.00033	down
gb|EAW97888.1|	114	78	0.762549	0.005494	down
NM_001002576	38	26	0.762549	0.029984	down
NM_200577	747	511	0.762392	0	down
NM_001110107	129	88	0.760275	0.003957	down
ref|XP_683707.1|	44	30	0.759882	0.025079	down
NM_001111188	157	107	0.75956	0.002293	down
NM_212638	75	51	0.757856	0.011657	down
NM_198877	5081	3452	0.757181	0	down
NM_001037677	8769	5956	0.756977	0	down
NM_001126450	227	154	0.756089	0.000576	down
NM_200059	87	59	0.755806	0.008744	down
gb|EFB13916.1|	152	103	0.755217	0.0023	down
NM_001039928	31	21	0.75498	0.035796	down
NM_173230	217	147	0.75498	0.000669	down
NM_001017741	65	44	0.754427	0.014224	down
NM_200946	99	67	0.754254	0.006619	down
NM_199791	142	96	0.753461	0.002701	down
NM_001025509	71	48	0.753461	0.012231	down
NM_001089367	40	27	0.752284	0.026883	down
NM_173235	43	29	0.751636	0.024584	down
NM_001126404	526	354	0.750059	2e-06	down
NM_200634	469	315	0.748541	5e-06	down
NM_001075105	274	184	0.74842	0.000183	down
NM_001008585	1014	679	0.746294	0	down
ref|XP_001086678.2|	69	46	0.742996	0.011581	down
NM_001030071	60	40	0.742996	0.014591	down
NM_213045	143	95	0.740398	0.002021	down
gb|AAY79341.1|	98	65	0.739205	0.005472	down
NM_001002863	80	53	0.738352	0.008363	down
NM_200029	3929	2601	0.737796	0	down
NM_001004675	65	43	0.737281	0.012141	down
NM_001020700	56813	37529	0.736202	0	down
NM_001029953	159	105	0.735987	0.001286	down
NM_001105599	97	64	0.735336	0.005295	down
NM_212923	94	62	0.735092	0.005677	down
NM_001037574	47	31	0.735092	0.019713	down
NM_201061	19923	13126	0.73427	0	down
NM_199669	126	83	0.734151	0.00261	down
NM_001030070	899	592	0.733905	0	down
NM_001008732	131	86	0.731653	0.00221	down
NM_001177453	13297	8725	0.73129	0	down
NM_201584	4734	3105	0.73099	0	down
NM_173234	8496	5567	0.730272	0	down
NM_001128533	418	273	0.727887	3e-06	down
NM_001001889	394	257	0.726967	5e-06	down
ref|NP_001117118.1|	425	277	0.726388	3e-06	down
NM_001003460	143	93	0.724811	0.001431	down
NM_213290	60	39	0.724421	0.012341	down
NM_001002458	498	322	0.720617	0	down
emb|CAG06478.1|	96	62	0.719778	0.004289	down
NM_001002427	121	78	0.718434	0.002167	down
NM_001077322	67	43	0.715272	0.009145	down
NM_201065	39	25	0.714419	0.022278	down
NM_200047	11965	7661	0.713593	0	down
NM_001044986	451	288	0.711695	0	down
NM_001045161	47	30	0.711379	0.016566	down
NM_001045289	315	201	0.711154	1.3e-05	down
NM_199536	389	248	0.710526	2e-06	down
NM_200815	16148	10290	0.71019	0	down
NM_199847	77	49	0.709224	0.006309	down
NM_001012501	55	35	0.709224	0.012491	down
NM_001110462	214	136	0.708277	0.000148	down
NM_200030	13356	8485	0.708033	0	down
NM_213480	93	59	0.707045	0.003812	down
NM_001002111	125	79	0.70436	0.001448	down
emb|CAG10997.1|	144	91	0.704298	0.000849	down
NM_001045306	38	24	0.703891	0.021612	down
NM_200027	19	12	0.703891	0.048366	down
NM_001013309	376	237	0.702487	2e-06	down
NM_200517	181	114	0.701947	0.000286	down
NM_200430	27	17	0.701719	0.033146	down
gb|ACM09412.1|	27	17	0.701719	0.033146	down
NM_201112	27	17	0.701719	0.033146	down
NM_001130610	170	107	0.701476	0.000381	down
NM_213439	1225	769	0.699629	0	down
NM_200812	94	59	0.699523	0.00327	down
NM_001083004	110	69	0.699092	0.002004	down
NM_001128732	219	137	0.697195	8.4e-05	down
gb|AAH08878.2|	48	30	0.696559	0.014189	down
NM_214749	32	20	0.696559	0.02618	down
gb|ACO09473.1|	80	50	0.696559	0.004832	down
NM_001076635	133	83	0.695511	0.000935	down
ref|XP_001653807.1|	85	53	0.69492	0.00402	down
NM_213015	29	18	0.691755	0.028987	down
emb|CAG04216.1|	29	18	0.691755	0.028987	down
NM_001045373	79	49	0.691269	0.004624	down
NM_213392	205	127	0.690443	9.6e-05	down
NM_001045456	44	27	0.683894	0.01485	down
gb|AAH59917.1|	260	159	0.681556	1.2e-05	down
NM_001017853	18	11	0.68108	0.047569	down
ref|YP_001491372.1|	18	11	0.68108	0.047569	down
NM_200925	18	11	0.68108	0.047569	down
NM_001127516	666	407	0.68108	0	down
NM_001002583	316	193	0.680688	2e-06	down
NM_200231	1088	663	0.679145	0	down
NM_201003	128	78	0.679145	0.00073	down
NM_001076558	366	223	0.67905	0	down
NM_001103116	171	104	0.677821	0.000173	down
NM_213502	28	17	0.676657	0.028078	down
NM_213221	28	17	0.676657	0.028078	down
NM_001089539	769	466	0.675363	0	down
NM_001033595	157	95	0.674376	0.000245	down
ref|XP_002660864.1|	43	26	0.67388	0.01424	down
NM_001002468	778	469	0.671848	0	down
ref|XP_001514614.1|	103	62	0.670861	0.001421	down
ref|XP_001946970.1|	40	24	0.668697	0.015518	down
NM_178297	35	21	0.668697	0.019379	down
NM_212743	20	12	0.668697	0.040788	down
NM_001042744	100	60	0.668697	0.001513	down
NM_205621	122	73	0.66687	0.000659	down
NM_001002705	1063	636	0.666809	0	down
NM_001098488	541	323	0.6654	0	down
gb|AAH50480.1|	62	37	0.665101	0.006007	down
NM_173232	151	90	0.664268	0.000218	down
NM_001037114	198	118	0.664194	4.2e-05	down
NM_001080193	47	28	0.663954	0.011011	down
ref|XP_002346633.1|	158	94	0.663054	0.000164	down
NM_001040052	3801	2254	0.660897	0	down
NM_001025470	167	99	0.660688	0.00011	down
NM_001077159	27	16	0.660441	0.027079	down
NM_213360	71	42	0.659278	0.003866	down
NM_001114412	203	120	0.658814	2.8e-05	down
NM_001082825	39	23	0.657266	0.014822	down
NM_001002469	336	198	0.656756	0	down
NM_001145572	219	129	0.656483	1.4e-05	down
NM_200037	51	30	0.655585	0.008512	down
NM_200175	34	20	0.655585	0.018552	down
NM_001128295	1924	1130	0.654563	0	down
NM_001044776	155	91	0.654316	0.000137	down
ref|XP_002665298.1|	46	27	0.65416	0.010475	down
NM_001098740	29	17	0.653324	0.023474	down
NM_201291	458	268	0.65215	0	down
NM_198140	475	277	0.649926	0	down
NM_001160020	55	32	0.648433	0.006579	down
NM_001089468	43	25	0.647962	0.011346	down
gb|ACH85274.1|	45	26	0.64393	0.00993	down
NM_001100057	78	45	0.642977	0.002219	down
NM_001002139	125	72	0.641949	0.000302	down
NM_001089553	7806	4484	0.640199	0	down
gb|AAY79325.1|	68	39	0.639195	0.003241	down
NM_200839	1511	864	0.637275	0	down
ref|XP_002571464.1|	857	490	0.637225	0	down
NM_200750	28	16	0.636854	0.022429	down
NM_001020586	265	151	0.635051	1e-06	down
NM_001007105	492	280	0.634265	0	down
NM_198978	225	128	0.634023	4e-06	down
NM_212838	416	235	0.629582	0	down
NM_001003890	216	122	0.629483	4e-06	down
ref|XP_002665330.1|	170	96	0.629361	3e-05	down
NM_200259	101	57	0.628972	0.000603	down
NM_201122	14795	8330	0.627492	0	down
NM_001003432	183	103	0.627284	1.5e-05	down
NM_001002439	16	9	0.626903	0.045208	down
NM_001045193	16	9	0.626903	0.045208	down
NM_199945	354	199	0.62651	0	down
gb|ACN60311.1|	73	41	0.625949	0.002069	down
NM_001030102	132	74	0.624792	0.000133	down
NM_001079953	50	28	0.624117	0.006258	down
NM_001024815	34	19	0.622806	0.014529	down
NM_001002337	43	24	0.622043	0.00882	down
NM_213107	58	32	0.614893	0.003668	down
NM_001007421	169	93	0.613302	1.6e-05	down
gb|ABV60623.1|	2248	1237	0.613269	0	down
NM_001098389	62	34	0.611174	0.002813	down
ref|XP_002632199.1|	31	17	0.611174	0.015819	down
ref|XP_001336768.2|	115	63	0.610549	0.000191	down
NM_213280	196	107	0.608423	3e-06	down
NM_212603	77	42	0.607906	0.001213	down
ref|XP_966553.1|	22	12	0.607906	0.027518	down
NM_001037110	22	12	0.607906	0.027518	down
emb|CAG08214.1|	395	215	0.606623	0	down
NM_001044766	421	229	0.606221	0	down
NM_001001840	563	306	0.605746	0	down
NM_001127335	322	175	0.605703	0	down
NM_001168286	81	44	0.605404	0.000936	down
NM_001024448	148	80	0.602429	2.8e-05	down
NM_001002422	74	40	0.602429	0.001277	down
NM_001126480	126	68	0.601473	8.3e-05	down
NM_212612	63	34	0.601473	0.002283	down
NM_001163199	26	14	0.600112	0.020103	down
NM_200688	26	14	0.600112	0.020103	down
NM_001100054	121	65	0.598695	9.8e-05	down
emb|CAG03742.1|	73	39	0.595415	0.001178	down
NM_001044837	60	32	0.594397	0.00241	down
emb|CAG04071.1|	45	24	0.594397	0.005806	down
NM_199936	3562	1898	0.593855	0	down
NM_001008734	333	177	0.592389	0	down
NM_001144800	87	46	0.589273	0.000471	down
NM_001039062	268	141	0.586357	0	down
ref|YP_002519898.1|	268	140	0.582199	0	down
NM_001002660	380	198	0.58071	0	down
NM_198364	48	25	0.580466	0.004049	down
NM_001110483	77	40	0.578958	0.000665	down
NM_212784	3219	1670	0.578194	0	down
gb|AAA48578.1|	91	47	0.575618	0.000265	down
NM_001044896	35	18	0.573169	0.00879	down
ref|XP_002118239.1|	35	18	0.573169	0.00879	down
NM_001100436	37	19	0.572308	0.00759	down
NM_201287	223	114	0.569741	0	down
NM_131189	47	24	0.569103	0.003708	down
NM_001039930	145	74	0.568776	8e-06	down
NM_001007364	151	77	0.568318	6e-06	down
NM_001002084	63	32	0.566092	0.00123	down
NM_001002702	170	86	0.563803	1e-06	down
ref|XP_001504716.1|	259	131	0.563702	0	down
NM_001128788	129	65	0.561567	1.6e-05	down
NM_001128550	382	192	0.560165	0	down
NM_131005	301	151	0.559098	0	down
NM_001024653	24	12	0.557247	0.01745	down
NM_001099973	58	29	0.557247	0.001464	down
NM_001039839	28	14	0.557247	0.012721	down
NM_001006043	26	13	0.557247	0.014877	down
NM_001024429	20	10	0.557247	0.024266	down
NM_001161631	18	9	0.557247	0.028812	down
NM_001100960	16	8	0.557247	0.034413	down
ref|XP_002770683.1|	439	219	0.555978	0	down
NM_199568	2166	1077	0.55416	0	down
NM_201473	167	83	0.55391	1e-06	down
NM_001089524	134	66	0.54893	7e-06	down
NM_213259	112	55	0.547296	2.9e-05	down
pir||JC1348	206	101	0.546427	0	down
NM_001077735	43	21	0.544288	0.003523	down
NM_131444	41	20	0.543656	0.004068	down
NM_200979	75	36	0.534957	0.000273	down
NM_001020619	50	24	0.534957	0.001796	down
NM_201146	25	12	0.534957	0.013612	down
NM_001002079	21	10	0.530712	0.018881	down
ref|NP_001033072.1|	364	173	0.529691	0	down
NM_001002872	95	45	0.527918	5e-05	down
NM_212779	19	9	0.527918	0.02238	down
NM_131059	36	17	0.526289	0.004898	down
NM_213479	34	16	0.524468	0.005682	down
NM_001114315	17	8	0.524468	0.026674	down
NM_001134684	66	31	0.523475	0.000413	down
NM_001008643	15	7	0.520097	0.032013	down
NM_001161599	15	7	0.520097	0.032013	down
NM_001110279	371	172	0.516693	0	down
NM_199953	376	174	0.51575	0	down
ref|XP_697309.2|	39	18	0.514382	0.003258	down
NM_200074	13	6	0.514382	0.038765	down
NM_001105584	89	41	0.513419	5.1e-05	down
NM_213405	35	16	0.509483	0.004364	down
NM_200167	11	5	0.506588	0.047501	down
NM_212874	11	5	0.506588	0.047501	down
emb|CAF91350.1|	379	172	0.505786	0	down
NM_001001946	31	14	0.50332	0.00588	down
NM_199277	56	25	0.497542	0.000546	down
emb|CAF97381.1|	27	12	0.495331	0.007983	down
NM_001024735	43	19	0.492451	0.001641	down
NM_001014338	25	11	0.490377	0.009335	down
NM_001012492	57	25	0.488813	0.000414	down
emb|CAF89576.1|	16	7	0.487591	0.024256	down
NM_001006082	51	22	0.480762	0.000619	down
NM_001168263	93	40	0.479352	1.1e-05	down
NM_001082925	821	353	0.479192	0	down
NM_199986	49	21	0.47764	0.000708	down
dbj|BAE87995.1|	14	6	0.47764	0.029189	down
NM_001034971	14	6	0.47764	0.029189	down
NM_001126110	47	20	0.474253	0.000811	down
NM_001128782	273	116	0.473558	0	down
NM_001020527	3013	1269	0.469397	0	down
NM_001079683	31	13	0.467369	0.003868	down
NM_001004117	24	10	0.464373	0.008174	down
NM_199960	12	5	0.464373	0.035469	down
NM_131257	12	5	0.464373	0.035469	down
NM_131833	108	45	0.464373	1e-06	down
NM_201576	1563	647	0.461342	0	down
NM_001006078	412	170	0.459864	0	down
NM_001008655	214	88	0.458297	0	down
ref|XP_691150.4|	246	100	0.453046	0	down
NM_199864	77	31	0.448693	1.9e-05	down
NM_001006094	40	16	0.445798	0.00103	down
NM_201476	15	6	0.445798	0.021538	down
ref|XP_693816.3|	10	4	0.445798	0.043671	down
NM_001002707	10	4	0.445798	0.043671	down
NM_194416	10	4	0.445798	0.043671	down
NM_200332	10	4	0.445798	0.043671	down
NM_199279	131	52	0.442395	0	down
NM_001001593	74	29	0.436761	1.7e-05	down
NM_001048055	9366	3669	0.436588	0	down
NM_131237	41	16	0.434925	0.000755	down
NM_001040049	36	14	0.433414	0.001344	down
NM_199980	531	206	0.432365	0	down
NM_001037113	49	19	0.432151	0.000275	down
dbj|BAD21421.1|	470	182	0.43157	0	down
NM_001007428	13	5	0.428652	0.025885	down
NM_001077153	29	11	0.422739	0.002772	down
emb|CAF90515.1|	24	9	0.417935	0.005083	down
NM_001030177	16	6	0.417935	0.015609	down
ref|XP_683317.2|	54	20	0.412776	9.3e-05	down
NM_001076716	19	7	0.410603	0.00953	down
NM_001017993	66	24	0.405271	1.6e-05	down
NM_001076615	108	39	0.402456	0	down
dbj|BAC10650.1|	39	14	0.400075	0.000505	down
NM_001128675	134	48	0.399222	0	down
NM_131053	1100	394	0.399192	0	down
NM_001002435	48	17	0.394717	0.00013	down
NM_001089402	17	6	0.393351	0.011131	down
NM_212935	391	138	0.393351	0	down
ref|XP_002811717.1|	105	37	0.392727	0	down
NM_130986	20	7	0.390073	0.006781	down
emb|CAG11930.1|	210	73	0.387419	0	down
emb|CAG02196.1|	171	59	0.384533	0	down
emb|CAF87072.1|	85	29	0.380239	0	down
NM_001001590	89	30	0.375672	0	down
NM_001045346	101	34	0.375176	0	down
NM_213279	21	7	0.371498	0.004765	down
NM_001076607	15	5	0.371498	0.013012	down
NM_213062	15	5	0.371498	0.013012	down
NM_001080087	12	4	0.371498	0.022058	down
gb|AAI43723.1|	9	3	0.371498	0.038505	down
NM_001002155	9	3	0.371498	0.038505	down
NM_214698	9	3	0.371498	0.038505	down
ref|XP_001921361.1|	93	31	0.371498	0	down
ref|XP_002662165.1|	58	19	0.365093	1.3e-05	down
NM_001098743	163	52	0.355544	0	down
NM_001115142	283	90	0.354433	0	down
NM_001004543	19	6	0.351946	0.005425	down
NM_001037708	35	11	0.35027	0.000343	down
ref|XP_535791.2|	118	37	0.34946	0	down
NM_001159821	134	42	0.349319	0	down
NM_001082957	48	15	0.348279	3.8e-05	down
ref|XP_002666545.1|	16	5	0.348279	0.009002	down
NM_212759	13	4	0.342921	0.015204	down
NM_001076771	49	15	0.341172	2.6e-05	down
ref|XP_002609391.1|	36	11	0.34054	0.000236	down
NM_001039065	131	40	0.340304	0	down
NM_001162851	211	64	0.338046	0	down
NM_199734	10	3	0.334348	0.026383	down
NM_200495	10	3	0.334348	0.026383	down
NM_001165918	10	3	0.334348	0.026383	down
NM_001128787	837	248	0.330221	0	down
NM_201071	17	5	0.327792	0.00614	down
NM_001114441	24	7	0.325061	0.00155	down
NM_201457	31	9	0.323563	0.000407	down
NM_213242	45	13	0.321965	3e-05	down
ref|NP_001019942.1|	142	41	0.321791	0	down
gb|AAG46041.1|AF324816_1	35	10	0.318427	0.000173	down
NM_001044351	14	4	0.318427	0.010303	down
emb|CAG00903.1|	7	2	0.318427	0.047958	down
NM_212630	7	2	0.318427	0.047958	down
dbj|BAA74939.1|	7	2	0.318427	0.047958	down
NM_001017841	7	2	0.318427	0.047958	down
emb|CAF89010.1|	198	56	0.315211	0	down
gb|ABI16036.1|	591	167	0.314925	0	down
NM_001075109	205	57	0.309884	0	down
NM_212966	200	55	0.306486	0	down
emb|CAG00070.1|	44	12	0.303953	2.1e-05	down
NM_001128729	11	3	0.303953	0.017699	down
NM_001130620	11	3	0.303953	0.017699	down
NM_199636	11	3	0.303953	0.017699	down
emb|CAQ15295.1|	11	3	0.303953	0.017699	down
NM_001130662	157	42	0.298145	0	down
NM_001007384	15	4	0.297198	0.006879	down
NM_200408	68	18	0.295013	0	down
NM_001030190	19	5	0.293288	0.002753	down
NM_173259	19	5	0.293288	0.002753	down
NM_001039921	12	3	0.278624	0.011661	down
ref|NP_001102008.1|	44	11	0.278624	1e-05	down
NM_001039357	20	5	0.278624	0.001814	down
NM_001024390	8	2	0.278624	0.031597	down
NM_001004014	8	2	0.278624	0.031597	down
NM_001005774	8	2	0.278624	0.031597	down
NM_001001942	8	2	0.278624	0.031597	down
NM_200471	8	2	0.278624	0.031597	down
NM_001017360	49	12	0.272937	3e-06	down
NM_212815	234	56	0.266717	0	down
NM_198908	17	4	0.262234	0.002951	down
NM_200614	30	7	0.260049	0.00013	down
NM_214811	13	3	0.257191	0.007564	down
NM_200122	80	18	0.250761	0	down
NM_212899	36	8	0.247665	2.3e-05	down
NM_200635	27	6	0.247665	0.000202	down
NM_213092	9	2	0.247665	0.020355	down
gb|ACO09943.1|	9	2	0.247665	0.020355	down
NM_131187	32	7	0.243796	5.4e-05	down
NM_131107	55	12	0.243162	0	down
NM_001123056	14	3	0.23882	0.004841	down
emb|CAF97108.1|	14	3	0.23882	0.004841	down
NM_001020610	14	3	0.23882	0.004841	down
NM_200141	95	20	0.23463	0	down
NM_001037424	19	4	0.23463	0.001213	down
ref|XP_002432649.1|	24	5	0.232186	0.000313	down
NM_001002078	20	4	0.222899	0.000767	down
NM_001030235	15	3	0.222899	0.003062	down
NM_212619	15	3	0.222899	0.003062	down
NM_213088	10	2	0.222899	0.012874	down
NM_001003469	10	2	0.222899	0.012874	down
gb|AAH21978.1|	10	2	0.222899	0.012874	down
NM_001045433	65	13	0.222899	0	down
NM_205599	21	4	0.212285	0.000481	down
NM_001015058	74	14	0.21085	0	down
NM_201129	216	40	0.206388	0	down
NM_001007206	11	2	0.202635	0.008019	down
NM_001003782	23	4	0.193825	0.000186	down
NM_001128672	636	107	0.187501	0	down
NM_001044951	12	2	0.185749	0.004931	down
ref|XP_002160206.1|	67	11	0.182977	0	down
ref|XP_002827924.1|	19	3	0.175973	0.000446	down
emb|CAG05669.1|	66	10	0.168863	0	down
NM_207059	761	113	0.16549	0	down
NM_001076727	21	3	0.159213	0.000163	down
NM_001173504	29	4	0.153723	9e-06	down
NM_001123268	30	4	0.148599	6e-06	down
NM_205691	15	2	0.148599	0.001079	down
NM_173245	39	5	0.142884	0	down
NM_001045039	32	4	0.139312	2e-06	down
NM_001018107	42	5	0.132678	0	down
NM_131098	35	4	0.127371	0	down
NM_001004676	44	5	0.126647	0	down
ref|XP_001920320.1|	36	4	0.123833	0	down
NM_001076775	49	5	0.113724	0	down
NM_131183	170	17	0.111449	0	down
emb|CAG03336.1|	20	2	0.111449	7.5e-05	down
gb|AAQ14846.1|AF320776_1	75	7	0.104019	0	down
NM_200423	292	18	0.0687017	0	down
gb|AAV39526.1|	510	27	0.0590026	0	down
NM_130913	44	2	0.0506588	0	down
NM_183066	4	0	-	0.040678	down
NM_212919	4	0	-	0.040678	down
ref|XP_001338626.3|	4	0	-	0.040678	down
NM_001122784	4	0	-	0.040678	down
NM_200646	4	0	-	0.040678	down
NM_131710	4	0	-	0.040678	down
NM_001110528	4	0	-	0.040678	down
emb|CAG03174.1|	4	0	-	0.040678	down
NM_200712	4	0	-	0.040678	down
gb|EAX02416.1|	4	0	-	0.040678	down
NM_001114549	4	0	-	0.040678	down
NM_001017898	4	0	-	0.040678	down
NM_001003539	4	0	-	0.040678	down
NM_200961	4	0	-	0.040678	down
NM_001089417	4	0	-	0.040678	down
NM_199665	4	0	-	0.040678	down
NM_199715	4	0	-	0.040678	down
NM_001080055	4	0	-	0.040678	down
NM_001077770	4	0	-	0.040678	down
NM_201493	4	0	-	0.040678	down
NM_194411	4	0	-	0.040678	down
NM_001045270	4	0	-	0.040678	down
NM_001045070	4	0	-	0.040678	down
NM_198812	4	0	-	0.040678	down
ref|NP_954517.1|	4	0	-	0.040678	down
NM_201084	4	0	-	0.040678	down
dbj|BAG64281.1|	4	0	-	0.040678	down
NM_001100016	4	0	-	0.040678	down
gb|AAC41262.1|	4	0	-	0.040678	down
ref|XP_002041542.1|	4	0	-	0.040678	down
NM_200745	4	0	-	0.040678	down
NM_001037370	4	0	-	0.040678	down
NM_201343	4	0	-	0.040678	down
NM_001089480	4	0	-	0.040678	down
dbj|BAC87847.1|	4	0	-	0.040678	down
NM_001045369	4	0	-	0.040678	down
gb|ACQ58797.1|	4	0	-	0.040678	down
NM_212938	4	0	-	0.040678	down
NM_001098744	4	0	-	0.040678	down
NM_001039995	4	0	-	0.040678	down
NM_001031676	4	0	-	0.040678	down
NM_200063	4	0	-	0.040678	down
NM_199674	4	0	-	0.040678	down
emb|CAF96486.1|	4	0	-	0.040678	down
NM_001003504	4	0	-	0.040678	down
NM_212584	4	0	-	0.040678	down
NM_001020552	4	0	-	0.040678	down
NM_199641	4	0	-	0.040678	down
NM_205576	4	0	-	0.040678	down
NM_001076597	4	0	-	0.040678	down
NM_001123320	4	0	-	0.040678	down
NM_001128294	4	0	-	0.040678	down
NM_214722	4	0	-	0.040678	down
NM_001045399	4	0	-	0.040678	down
ref|XP_002753807.1|	4	0	-	0.040678	down
NM_131490	5	0	-	0.02144	down
NM_131629	5	0	-	0.02144	down
NM_001166156	5	0	-	0.02144	down
NM_213538	5	0	-	0.02144	down
NM_001145625	5	0	-	0.02144	down
emb|CAK11192.1|	5	0	-	0.02144	down
NM_001080686	5	0	-	0.02144	down
NM_001002353	5	0	-	0.02144	down
NM_199996	5	0	-	0.02144	down
NM_001004000	5	0	-	0.02144	down
NM_001144812	5	0	-	0.02144	down
NM_001130192	5	0	-	0.02144	down
NM_214739	5	0	-	0.02144	down
NM_199559	5	0	-	0.02144	down
NM_001136242	5	0	-	0.02144	down
NM_199987	5	0	-	0.02144	down
NM_001002411	5	0	-	0.02144	down
NM_001002547	5	0	-	0.02144	down
NM_001024650	5	0	-	0.02144	down
NM_001048066	5	0	-	0.02144	down
NM_199794	5	0	-	0.02144	down
emb|CAG12816.1|	5	0	-	0.02144	down
emb|CAG12033.1|	5	0	-	0.02144	down
NM_001017547	5	0	-	0.02144	down
dbj|BAB55650.1|	5	0	-	0.02144	down
NM_001020741	5	0	-	0.02144	down
NM_205600	5	0	-	0.02144	down
ref|XP_001202622.1|	5	0	-	0.02144	down
NM_131104	5	0	-	0.02144	down
NM_131447	5	0	-	0.02144	down
NM_001044315	5	0	-	0.02144	down
NM_001083029	5	0	-	0.02144	down
ref|NP_001099167.1|	5	0	-	0.02144	down
NM_131439	5	0	-	0.02144	down
NM_200797	5	0	-	0.02144	down
NM_001017825	5	0	-	0.02144	down
NM_001030181	5	0	-	0.02144	down
NM_001040385	5	0	-	0.02144	down
NM_001039923	5	0	-	0.02144	down
NM_212664	5	0	-	0.02144	down
NM_201114	5	0	-	0.02144	down
NM_001082997	6	0	-	0.011301	down
ref|XP_691115.4|	6	0	-	0.011301	down
NM_001110397	6	0	-	0.011301	down
emb|CAG00841.1|	6	0	-	0.011301	down
NM_001098263	6	0	-	0.011301	down
NM_001114577	6	0	-	0.011301	down
NM_001082820	6	0	-	0.011301	down
NM_199961	6	0	-	0.011301	down
NM_001076576	6	0	-	0.011301	down
dbj|BAG51442.1|	6	0	-	0.011301	down
NM_131874	6	0	-	0.011301	down
NM_001080078	6	0	-	0.011301	down
NM_001034984	6	0	-	0.011301	down
dbj|BAB21879.1|	6	0	-	0.011301	down
NM_001004555	6	0	-	0.011301	down
NM_001003601	6	0	-	0.011301	down
NM_001177447	6	0	-	0.011301	down
sp|Q9I9B9.1|CTL1_TORMA	6	0	-	0.011301	down
NM_001003992	6	0	-	0.011301	down
NM_213173	7	0	-	0.005956	down
emb|CAF93747.1|	7	0	-	0.005956	down
NM_001002646	7	0	-	0.005956	down
emb|CAG00047.1|	7	0	-	0.005956	down
ref|XP_002195326.1|	7	0	-	0.005956	down
NM_001012313	7	0	-	0.005956	down
NM_001002667	7	0	-	0.005956	down
pdb|2WJV|D	7	0	-	0.005956	down
gb|ACQ57931.1|	7	0	-	0.005956	down
NM_212886	8	0	-	0.003139	down
NM_212910	8	0	-	0.003139	down
NM_001002657	8	0	-	0.003139	down
dbj|BAD96386.1|	8	0	-	0.003139	down
gb|ACQ58070.1|	8	0	-	0.003139	down
ref|XP_002187374.1|	8	0	-	0.003139	down
emb|CAF98989.1|	8	0	-	0.003139	down
NM_001012242	8	0	-	0.003139	down
NM_001009889	8	0	-	0.003139	down
ref|XP_002606848.1|	8	0	-	0.003139	down
NM_001002697	8	0	-	0.003139	down
NM_001166228	8	0	-	0.003139	down
NM_199977	9	0	-	0.001655	down
NM_199868	9	0	-	0.001655	down
NM_001127477	9	0	-	0.001655	down
NM_001100019	9	0	-	0.001655	down
NM_001006030	9	0	-	0.001655	down
NM_001076620	9	0	-	0.001655	down
gb|AAI66050.1|	9	0	-	0.001655	down
NM_200207	9	0	-	0.001655	down
NM_001002594	9	0	-	0.001655	down
NM_001002621	9	0	-	0.001655	down
NM_001002096	10	0	-	0.000872	down
NM_001031675	10	0	-	0.000872	down
emb|CAG11254.1|	10	0	-	0.000872	down
gb|ACQ58955.1|	10	0	-	0.000872	down
NM_001044859	10	0	-	0.000872	down
NM_001089415	10	0	-	0.000872	down
gb|ACN10643.1|	10	0	-	0.000872	down
NM_131856	10	0	-	0.000872	down
NM_001128353	11	0	-	0.00046	down
NM_001004553	11	0	-	0.00046	down
ref|NP_001072299.1|	12	0	-	0.000242	down
NM_001013349	12	0	-	0.000242	down
NM_001111250	12	0	-	0.000242	down
NM_213322	13	0	-	0.000128	down
NM_001076667	13	0	-	0.000128	down
NM_001004495	14	0	-	6.7e-05	down
NM_199872	14	0	-	6.7e-05	down
ref|XP_001925675.1|	15	0	-	3.5e-05	down
NM_001002327	15	0	-	3.5e-05	down
ref|XP_002664504.1|	15	0	-	3.5e-05	down
NM_153643	15	0	-	3.5e-05	down
ref|XP_973316.1|	16	0	-	1.9e-05	down
NM_207094	17	0	-	1e-05	down
emb|CAI30279.1|	18	0	-	5e-06	down
ref|XP_001344258.3|	19	0	-	3e-06	down
NM_001128719	24	0	-	0	down
NM_001077284	26	0	-	0	down
NM_001089437	27	0	-	0	down
NM_001115103	34	0	-	0	down
NM_001126440	36	0	-	0	down
NM_200153	41	0	-	0	down
NM_001005306	44	0	-	0	down
NM_001130632	60	0	-	0	down
NM_001103164	86	0	-	0	down
NM_212812	94	0	-	0	down
NM_200626	161	0	-	0	down
