# Supplementary material for: Transcriptome and expression profiling analysis revealed changes of multiple signaling pathways involved in immunity in the large yellow croaker during Aeromonas hydrophila infection
Source: BMC Genomics. 2010 Sep 22;11:506. doi: 10.1186/1471-2164-11-506 (PMC2997002; doi:10.1186/1471-2164-11-506)
Supplement: Additional file 5 — Table S5: GO function annotation results of 1996 differentially expressed genes using DAVID. Gene Ontology was performed using DAVID. [file 1471-2164-11-506-S5.XLS]

## Sheet: up-down-go-3.lxs
Table S5. GO function annotation results of 1996 diffrentailly expressed genes
Category	GO ID	Description	Gene No.	%*	P value	Expression Level
GOTERM_BP_2	GO:0044238	primary metabolic process	281	24.8	8.2167e-06	up
GOTERM_BP_2	GO:0044237	cellular metabolic process	252	22.24	5.65125e-05	up
GOTERM_BP_2	GO:0043170	macromolecule metabolic process	222	19.59	0.000246191	up
GOTERM_BP_2	GO:0009056	catabolic process	57	5.03	3.6069e-07	up
GOTERM_BP_2	GO:0033036	macromolecule localization	43	3.8	0.000988758	up
GOTERM_BP_2	GO:0045184	establishment of protein localization	36	3.18	0.000988651	up
GOTERM_BP_2	GO:0065008	regulation of biological quality	27	2.38	0.0705359	up
GOTERM_BP_2	GO:0051641	cellular localization	24	2.12	0.0721452	up
GOTERM_BP_2	GO:0051649	establishment of localization in cell	23	2.03	0.0734152	up
GOTERM_BP_2	GO:0042221	response to chemical stimulus	20	1.77	0.0767936	up
GOTERM_BP_2	GO:0019725	cellular homeostasis	19	1.68	0.0006394	up
GOTERM_BP_2	GO:0006066	alcohol metabolic process	18	1.59	0.00806376	up
GOTERM_BP_2	GO:0002520	immune system development	13	1.15	0.0140342	up
GOTERM_BP_2	GO:0006413	translational initiation	7	0.62	0.0200115	up
GOTERM_CC_2	GO:0005622	intracellular	358	31.6	7.96092e-14	up
GOTERM_CC_2	GO:0044424	intracellular part	310	27.36	1.28007e-15	up
GOTERM_CC_2	GO:0043229	intracellular organelle	219	19.33	0.00323805	up
GOTERM_CC_2	GO:0043227	membrane-bounded organelle	182	16.06	0.0252443	up
GOTERM_CC_2	GO:0043234	protein complex	93	8.21	1.42638e-07	up
GOTERM_CC_2	GO:0044422	organelle part	84	7.41	0.000687239	up
GOTERM_CC_2	GO:0044446	intracellular organelle part	84	7.41	0.000687239	up
GOTERM_CC_2	GO:0043228	non-membrane-bounded organelle	58	5.12	0.0097721	up
GOTERM_CC_2	GO:0043233	organelle lumen	33	2.91	3.68848e-06	up
GOTERM_CC_2	GO:0030529	ribonucleoprotein complex	29	2.56	0.00443491	up
GOTERM_CC_2	GO:0031090	organelle membrane	26	2.29	0.0667204	up
GOTERM_CC_2	GO:0031982	vesicle	9	0.79	0.0381652	up
GOTERM_MF_2	GO:0005515	protein binding	163	14.39	0.0658899	up
GOTERM_MF_2	GO:0000166	nucleotide binding	155	13.68	6.74314e-06	up
GOTERM_MF_2	GO:0016787	hydrolase activity	132	11.65	0.00089139	up
GOTERM_MF_2	GO:0001882	nucleoside binding	93	8.21	0.00775096	up
GOTERM_MF_2	GO:0016874	ligase activity	23	2.03	0.0429363	up
GOTERM_MF_2	GO:0048037	cofactor binding	20	1.77	0.0610519	up
GOTERM_MF_2	GO:0008135	translation factor activity, nucleic acid binding	18	1.59	3.40908e-05	up
GOTERM_MF_2	GO:0016853	isomerase activity	15	1.32	0.00280438	up
GOTERM_MF_2	GO:0008430	selenium binding	6	0.53	0.0259517	up
GOTERM_MF_2	GO:0008538	proteasome activator activity	3	0.26	0.0383845	up
GOTERM_MF_2	GO:0043021	ribonucleoprotein binding	3	0.26	0.0383845	up
GOTERM_BP_2	GO:0044238	primary metabolic process	213	24.68	0.000162069	down
GOTERM_BP_2	GO:0044237	cellular metabolic process	206	23.87	1.08683e-06	down
GOTERM_BP_2	GO:0043170	macromolecule metabolic process	188	21.78	3.99906e-07	down
GOTERM_BP_2	GO:0009058	biosynthetic process	108	12.51	4.49018e-06	down
GOTERM_BP_2	GO:0033036	macromolecule localization	33	3.82	0.00394061	down
GOTERM_BP_2	GO:0045184	establishment of protein localization	24	2.78	0.0351627	down
GOTERM_BP_2	GO:0051641	cellular localization	21	2.43	0.0292914	down
GOTERM_BP_2	GO:0051649	establishment of localization in cell	20	2.32	0.0334262	down
GOTERM_BP_2	GO:0042221	response to chemical stimulus	16	1.85	0.0859547	down
GOTERM_BP_2	GO:0016192	vesicle-mediated transport	13	1.51	0.0623498	down
GOTERM_BP_2	GO:0006413	translational initiation	8	0.93	0.00109689	down
GOTERM_CC_2	GO:0005622	intracellular	289	33.49	1.13692e-09	down
GOTERM_CC_2	GO:0044424	intracellular part	250	28.97	2.5031e-11	down
GOTERM_CC_2	GO:0043229	intracellular organelle	202	23.41	7.82859e-07	down
GOTERM_CC_2	GO:0043228	non-membrane-bounded organelle	92	10.66	3.38905e-19	down
GOTERM_CC_2	GO:0030529	ribonucleoprotein complex	65	7.53	4.76641e-27	down
GOTERM_CC_2	GO:0044446	intracellular organelle part	64	7.42	0.0175075	down
GOTERM_CC_2	GO:0044422	organelle part	64	7.42	0.0175075	down
GOTERM_CC_2	GO:0043234	protein complex	58	6.72	0.0314382	down
GOTERM_MF_2	GO:0005515	protein binding	119	13.79	0.088545	down
GOTERM_MF_2	GO:0000166	nucleotide binding	101	11.7	0.010236	down
GOTERM_MF_2	GO:0003735	structural constituent of ribosome	53	6.14	6.61804e-33	down
GOTERM_MF_2	GO:0008135	translation factor activity, nucleic acid binding	14	1.62	0.000187756	down
* indicates the percentage of genes in the specific subcategory from each of the three go ontologies
